# Supplementary material for: Transient drought during flowering modifies the grain proteome of bread winter wheat
Source: Front Plant Sci. 2023 Jun 27;14:1181834. doi: 10.3389/fpls.2023.1181834 (PMC10333505; doi:10.3389/fpls.2023.1181834)
Supplement: Supplementary file 2 [file Table_1.xlsx]

## Sheet: Cover page
Supplementary Material
Transient drought during flowering modifies the grain proteome of bread winter wheat
Olha Lakhneko1,2, Oleg Stasik3, Ľudovit Škultéty4, Dmytro Kiriziy3, Oksana Sokolovska-Sergiienko3, Mariia Kovalenko5, Maksym Danchenko2*
1Institute of Cell Biology and Genetic Engineering, National Academy of Sciences of Ukraine, Kyiv, Ukraine
2Institute of Plant Genetics and Biotechnology, Plant Science Biodiversity Centre, Slovak Academy of Sciences, Nitra, Slovak Republic
3Institute of Plant Physiology and Genetics, National Academy of Sciences of Ukraine, Kyiv, Ukraine
4Institute of Virology, Biomedical Research Centre, Slovak Academy of Sciences, Bratislava, Slovak Republic
5ESC “Institute of Biology and Medicine”, Taras Shevchenko National University of Kyiv, Kyiv, Ukraine
*Correspondence:
Maksym Danchenko
maksym.danchenko@savba.sk
Supplementary Table 1. List of identified proteins (A) relative abundances in individual experimental replicates (B) functional annotation (including immunoreactivity) and details of statistical analysis of differentially abundant proteins. Abbreviations: TolC, tolerant cultivar regular watering; TolD, tolerant cultivar water deficit; SenC, sensitive cultivar regular watering; SenD sensitive cult…

## Sheet: Supplementary Table 1A
Accession	Description	Peptides	Score	Fractions	TolC1	TolC2	TolC3	TolC4	TolD1	TolD2	TolD3	TolD4	SenC1	SenC2	SenC3	SenC4	SenD1	SenD2	SenD3	SenD4
B2Y2Q6	Low molecular weight glutenin subunit GN=GluB3-2 PE=4 SV=1	199	1824.45	1;2;3;4;5;6;7;8;9	12235.9	12124.2	11849.6	11726	12395.3	13295.5	13596.9	13338.3	13645.9	13425.7	14313.3	14587.5	14075.3	11864	14565.1	15012.1
A0A1D5YFA7;A0A1D5YFA6;A0A1D5XHR6;A0A1D5XWT3;A0A1D5YMH3	Beta-amylase PE=3 SV=1	126	1338.85	2;3	1370.08	1353.95	1363.34	1200.16	1474.41	1360.86	1299.26	1262.62	1167.62	1411.67	1031.86	1124.87	958.695	1119.7	1179.09	1289.95
B2Y2Q1	Low molecular weight glutenin subunit GN=GluB3-1 PE=4 SV=1	139	1291.57	1;2;3;4;5;6;7;8;9	811.475	795.241	774.119	787.629	846.51	1114.38	1145.34	1166.82	1033.29	1068.27	1186.14	1068.63	1144.13	1155.77	1137.94	1185.93
A0A1D5XXC7;A0A1D5XXC9;W5EKI0;A0A1D5XXC8	Beta-amylase PE=3 SV=1	122	1290.81	2;3	939.083	916.241	1077.9	971.671	1122.61	1042.12	990.627	965.6	400.935	517.826	393.04	428.169	355.227	426.349	393.765	454.573
Q00M56	LMW-GS P-31 GN=GluD3-3 PE=2 SV=1	130	1273.33	1;2;3;4;5;6;7;8;9	656.656	627.773	626.572	648.726	686.79	956.708	915.354	922.578	337.222	355.391	458.074	447.005	468.643	473.502	407.931	430.681
P10386	Glutenin_ low molecular weight subunit 1D1 PE=2 SV=1	148	1255.07	1;2;3;4;5;6;7;8;9	2744.54	2643.64	3011.49	3007.57	2587.36	2688.96	2498.77	2582.73	1666.89	1626.47	1597.21	1548.03	1368.56	1345.73	1675.62	1864.16
A0A1D5XGF3;A0A1D5XGF4	Beta-amylase PE=3 SV=1	115	1253.4	2;3	1581.08	1502.39	1342.72	1498.63	1298.73	1447.77	1477.3	1531.6	1598.43	1865.71	1307.93	1297.31	1401.97	1481.44	1548.88	1563.63
I6QQ39;A0A1D5X6G4	Globulin-3A GN=Glo-3A PE=2 SV=1	94	1023.88	1;2;3;5;7;8	4406.27	3892.57	4502.59	4947.36	3810.93	3788.89	3967.64	3474.77	4825.6	5054.43	5147.98	5743.75	5048.76	4946.87	4388.79	4392.3
A0A1D5X6G5	Uncharacterized protein PE=4 SV=1	82	886.64	2;3;5;7;8	66.0161	59.2576	61.859	65.5287	59.0216	58.0846	58.1225	47.9064	57.8507	58.5809	58.289	60.243	56.8553	53.5337	51.743	49.8515
A0A1D5Y5R2;W5EST8;A0A1D5Y5R3;A0A1D5Y5R4	Uncharacterized protein PE=4 SV=1	84	878.872	2;3;5;7;8	2298.11	2290.28	2060.82	2073.44	2480.48	2239.47	2144.53	2317.43	3329.49	3310.73	3549.12	4067.61	3069.28	2937.16	3029.84	2823.79
A0A1D5XS09;A0A1D5XS10	Uncharacterized protein PE=4 SV=1	77	849.149	2;3;5;7;8	645.669	642.215	557.498	589.641	709.573	659.19	628.993	672.655	955.399	934.126	1069.52	1161.12	834.748	823.685	903.126	831.541
W5ECA4;A0A1D5XS07;A0A1D5XS08	Uncharacterized protein PE=4 SV=1	79	842.464	2;3;5;7;8	2811.57	2834.12	2290.91	2177.79	3205.9	2890.92	2702.81	2905.53	4171.44	4168.04	4609.61	5144.33	3427.04	3343.25	3648.79	3442.47
P04730	Gamma-gliadin (Fragment) PE=2 SV=1	93	839.359	1;2;3;4;5;6;8;9	288.94	271.25	388.103	398.362	383.916	376.161	371.679	254.464	472.463	445.181	422.342	346.949	368.239	368.61	790.665	782.976
Q6SPZ3	Low molecular weight glutenin GN=Glu-A3 PE=4 SV=1	93	834.754	1;2;3;4;5;6	795.652	771.167	725.061	741.028	695.192	950.655	938.604	933.655	1771.77	1785.36	2320.14	2398.46	1959.49	2005.32	2038.25	2010.81
P10387	Glutenin_ high molecular weight subunit DY10 GN=GLU-D1-2B PE=3 SV=1	105	827.481	1;2;3	2861.78	2743.03	2479.6	2541.22	2582.08	2454.45	2554.62	2524.56	1896.8	1880.06	1738.67	1715.37	2068.5	2125.74	2258.94	2202.58
A0A1D5T267;W5AKY9;A0A1D5T266	Uncharacterized protein PE=4 SV=1	81	820.709	3;4;7;8	1183.99	1159.56	2091.26	2096.26	1147.99	1229.98	1427.47	1399.31	1029.02	1097.63	1440.8	1447.66	2137.83	2119.81	1824.22	1883.68
A0A1D5S0Z8;A0A1D5S0Z9	Uncharacterized protein PE=4 SV=1	80	795.838	3;4;7;8	481.378	475.278	764.28	761.49	502.777	477.423	518.963	505.602	582.04	564.631	598.536	607.812	788.327	821.421	731.324	747.757
P00766	Chymotrypsinogen A OS=Bos taurus OX=9913 PE=1 SV=1	83	743.478	1;2;3;4;6;7;8;9	24217.8	23077.9	18206.3	18647	19785.4	19690.5	23988.5	32115.4	21220.9	20717.7	20254.9	29724	19401.2	19131.6	22990.5	26733.3
P08488;A0A1D5SVW4	Glutenin_ high molecular weight subunit 12 PE=3 SV=1	87	732.789	1;2;3	2739.53	2706.73	2456.78	2519.06	2548.29	2409.56	2507.11	2396.73	2074.95	1937.52	1844.36	1830.69	2376.09	2355.22	2696.26	2645.8
A0A1D5ZZT8;A0A1D5ZZT9	Uncharacterized protein PE=4 SV=1	62	677.172	3;4;9	1256.31	1259.89	2084.31	2066.65	1291.77	1392.16	1436.06	1487.25	1078.3	1048.86	1224.56	1169.33	1553.44	1528.86	1269.79	1337.29
B2Y2S6	Low molecular weight glutenin subunit GN=GluB3-4 PE=4 SV=1	70	663.855	3;4;5;6	580.598	595.929	629.131	651.753	764.934	890.503	901.441	919.307	461.777	457.258	508.087	504.949	639.255	659.915	604.371	654.811
A0A1D5YEH0;A0A1D5YEH1;A0A1D5YEH2	Uncharacterized protein PE=4 SV=1	62	656.856	3;4;9	1028.1	1165.75	1783.87	1783.74	1083.45	1070.96	977.327	1052.49	796.184	786.944	981.743	997.993	1288.11	1290.01	959.034	991.964
M9TGF7	Gamma-gliadin 2 PE=2 SV=1	67	652.729	1;2;3;4;5;6;7;9	1803.37	1846.19	1869.73	1905.37	1712.88	1856.15	1963.3	1947.82	1812.17	1759.48	1708.24	1742.42	1923.83	1972.38	2051.95	2515.58
M9TK56	Gamma-gliadin 5 PE=2 SV=1	63	645.707	1;2;3;4;5;6	4186.42	4158.9	4153.23	4151.49	4169.64	4520.7	4737.48	4714.6	3499.82	3531.78	3584.34	3598.55	3617.92	3822.88	4222.49	4132.56
P10388	Glutenin_ high molecular weight subunit DX5 GN=GLU-1D-1D PE=3 SV=5	83	645.24	1;2	1375.63	1515.46	1105.22	1530.05	1376.39	1390.61	1157.11	1021.87	1148.89	1476.32	1342.29	1208.32	1543.86	1592.15	1298.35	1530.92
P08489	Glutenin_ high molecular weight subunit PW212 PE=3 SV=1	79	619.802	1	477.114	513.289	475.257	532.681	448.748	520.195	568.002	563.014	1062.49	1063.98	1171.53	1100.98	1167.22	1326.43	1335.6	1677.68
A0A1D5Y5R1	Uncharacterized protein PE=4 SV=1	52	610.623	2;3;5;7	1222.04	1194.61	975.804	945.231	1214.24	1202.46	1099.07	1102.96	1754.1	1716.28	2063.45	2039.49	1696.46	1764.28	1846.2	1837.54
P08453	Gamma-gliadin PE=3 SV=1	63	583.972	1;2;3;4;5;6;7;9	463.617	458.154	473.249	486.976	477.155	535.66	531.719	531.826	828.511	809.328	846.818	861.021	1055.05	1045.35	989.108	1158.25
A0A1D5Z1A1;A0A1D5Z199;A0A1D5Z1A0	Uncharacterized protein PE=4 SV=1	55	574.72	3;4;9	387.964	389.072	643.664	638.208	398.916	429.919	443.473	459.281	332.992	323.902	378.161	361.105	479.722	472.132	392.126	412.973
B6UKP0	Gamma-gliadin GN=ll927 PE=2 SV=1	60	566.161	2;3;4;5;6	2773.69	2693.8	3285.73	3208.4	2295.91	2294.61	2527.84	2416.91	1674.51	1585.12	1542.32	1576.44	1601.31	1608.01	2589.31	2727.26
P18573	Alpha/beta-gliadin MM1 PE=1 SV=1	62	541.186	4;5;6	2240.21	1868.3	2384.52	2375.31	1910.46	2038.21	2108.71	2001.41	1735.18	1687.15	1615.43	1530.34	1779.25	1799.15	2463.98	2358.51
P04722	Alpha/beta-gliadin A-II PE=2 SV=1	60	540.55	3;4;5;6	260.087	258.036	188.699	203.887	254.508	245.167	263.754	278.17	345.929	345.214	408.216	396.453	388.376	375.78	463.144	445.74
P02863;P04721;A0A1D6AVF5	Alpha/beta-gliadin PE=2 SV=2	50	514.495	2;5;6	803.536	828.314	775.494	762.095	739.519	667.105	713.819	753.901	2136.57	2081	2066.3	2081.86	2678.41	2655.69	1760.49	1732.85
Q00M61	LMW-GS GN=GluD3-1 PE=2 SV=1	57	491.182	4;5	974.893	971.118	1074.04	1050.88	1109.03	1115.09	1159.5	1164.89	979.666	932.738	940.455	956.716	854.671	891.355	929.627	857.116
B2BZD1	LMW-GS GN=Glu-D3 PE=4 SV=1	58	488.797	2;3;4;5;6	1549.4	1596.4	1650.53	1621.03	1686.91	1911.59	1979.08	2003.23	2095	2003.62	2217.41	2239.85	2781.89	2173.68	2401.01	2452.18
P10385	Glutenin_ low molecular weight subunit PE=3 SV=1	56	483.894	1;3;4;5	1053.67	1070.95	1024.39	1047.58	1126.63	1118.53	1008.48	1033.39	1085.65	1125.51	1096.51	1109.87	1438.68	1482.76	1616.64	1625.11
A0A1D5S346	Uncharacterized protein PE=4 SV=1	49	479.144	1;5;6	2533.96	2694.33	2545.2	2546.67	3461.54	3737.36	4300.33	4002.72	3117.14	2873.7	1290.85	1382.62	3548.11	3398.17	3186.73	4520.04
A0A0E3Z7G8	Alpha-gliadin (Fragment) PE=4 SV=1	47	471.344	5;6	220.994	227.725	218.934	228.244	209.711	154.272	222.252	243.738	239.773	239.317	320.957	331.32	364.493	354.249	363.658	315.751
X2KVH9	Alpha-gliadin PE=4 SV=1	47	464.204	5;6	889.536	973.406	1051.97	1072.88	779.345	647.755	821.302	841.42	737.039	723.82	757.611	820.868	971.461	985.599	837.292	785.584
Q94G92	Gamma-gliadin PE=2 SV=1	50	456.566	1;2;3;4;5;6;7;9	266.893	263.37	292.462	302.384	226.656	254.011	271.315	270.85	246.405	249.681	263.19	257.903	294.904	302.241	338.924	401.145
M9TG60	Gamma-gliadin 1 PE=2 SV=1	53	452.395	2;3;4;5;6;9	1491.27	1468.78	1485.3	1490.16	1556.52	2089.03	2067.19	2172.63	614.178	577.369	578.676	596.819	592.1	586.876	906.349	1027.85
P21292;M9TE79	Gamma-gliadin PE=3 SV=1	51	444.954	2;3;5;6	1881.47	1824.23	2088.33	2029.99	1429.75	1424.23	1745.37	1690.29	1232.23	1305.77	1217.77	1129.74	1055.84	1040.52	1894.28	1799
A0A1D6AIQ8	Uncharacterized protein PE=4 SV=1	46	439.512	5;6	161.994	154.547	162.49	165.847	166.048	166.163	168.389	178.436	395.726	393.336	442.094	468.985	550.196	542.138	490.616	440.581
P17314	Alpha-amylase/trypsin inhibitor CM3 PE=1 SV=1	45	434.028	9	1604.2	1209.43	1258.81	1140.12	1271.9	1330.58	1663.78	1533.19	1804.29	1807.82	1891.18	1908.78	1396.67	1274.13	1652.24	1392.79
P06659	Gamma-gliadin B PE=3 SV=1	48	428.112	2;3;5;6	5647.81	5817.27	4942.54	5034.38	6977.1	6935.68	8118.06	7823.81	4408.95	4332.66	3684.48	3779.92	6345.36	6287.89	6284.19	6550.52
A0A1D6AJC3;A0A1D6AFB6	Uncharacterized protein PE=4 SV=1	42	425.227	5;6	13.9373	15.0007	13.0728	13.1457	12.1719	10.4908	13.3456	14.1486	43.066	40.929	44.3047	43.901	54.3901	54.5512	37.5087	36.5475
P04729	Gamma-gliadin B-I PE=2 SV=1	44	425.186	1;3;4;5;6;7;8;9	125.134	123.745	132.951	132.714	104.219	98.1718	100.26	99.5353	91.0142	89.6804	92.2038	92.443	87.2749	85.8895	98.6104	88.1401
Q8W3V5	LMW-glutenin P3-42 GN=lmw-gs PE=2 SV=1	43	420.04	1;3;4;5;6;7;8;9	158.925	145.504	173.047	185.925	117.692	103.624	121.846	128.409	108.256	112.207	106.852	108.53	95.2797	95.7889	106.056	91.682
A0A1D6CM14;A0A1D6BR50;A0A1D6C4W1;A0A1D6CM15;A0A1D6BR51;A0A1D6C6N2	Uncharacterized protein PE=4 SV=1	42	413.874	6	718.05	753.041	879.988	898.45	909.185	967.88	972.855	947.033	1014.02	1136.02	1218.03	1161.43	1284.66	1202.53	1175.95	995.743
Q8W3V4	LMW-glutenin P3-6 GN=lmw-gs PE=4 SV=1	42	405.449	4;5;6	631.172	604.766	677.443	697.3	690.35	655.508	621.582	637.693	1132.22	1091.22	1141.3	1199.55	958.511	992.125	1425.16	1333.64
P16851;A0A1D6CFU7	Alpha-amylase/trypsin inhibitor CM2 PE=1 SV=2	32	383.008	9	927.025	883.482	756.573	804.65	745.492	826.977	755.07	744.283	1466.96	1366.75	1004.45	952.088	1047.91	1029.61	1112.41	1312.34
J7HT09	Alpha-gliadin GN=Gli-CS-1 PE=4 SV=1	39	371.711	4;5;6	574.106	591.886	703.191	790.721	487.781	477.508	499.278	508.556	583.719	575.649	626.795	636.121	587.702	592.759	935.069	913.206
P16159	Alpha-amylase/trypsin inhibitor CM16 PE=1 SV=1	42	363.324	9	394.618	341.007	406.302	418.119	424.072	431.659	514.657	563.717	631.215	693.257	357.289	345.768	494.146	514.443	382.059	435.822
P04724	Alpha/beta-gliadin A-IV PE=2 SV=1	36	347.137	4;5;6	655.262	613.301	739.093	776.73	468.822	518.463	532.704	527.365	477.637	474.923	470.091	466.207	638.517	648.702	913.714	916.3
A1EHE7	Gamma-gliadin PE=2 SV=1	35	319.933	2;3;5;6	865.148	852.394	943.262	946.77	872.671	917.889	887.277	852.647	762.06	735.877	676.86	700.412	950.911	968.7	1273.89	1366.81
P01084	Alpha-amylase inhibitor 0.53 PE=1 SV=1	25	299.901	8;9	579.78	784.559	379.579	358.604	350.19	377.632	301.477	363.779	284.7	246.466	507.515	596.072	471.547	357.994	719.192	530.771
I0IT65;P04723	Alpha-gliadin GN=gli-2 PE=4 SV=1	28	293.401	5	1002.5	1086.11	1135.59	1148.65	888.941	948.774	908.767	982.81	610.659	665.285	528.369	563.339	538.047	571.361	620.125	594.607
A0A1D5XDB6;A0A1D5XWB2;A0A1D5YL71;A0A1D5YL72;A0A1D5ZBK8;A0A1D6DC03;Q03033;A0A1D5XJ18;A0A1D5XY06;A0A1D5YIS3;A0A1D5YIS4;A0A1D5Z7E2;A0A1D5XDS9;A0A1D5ZWX1;A0A1D5XDT1;A0A1D5Z7E1;A0A1D6AQL4	Elongation factor 1-alpha PE=3 SV=1	27	278.767	3	777.024	781.257	1134.81	1181.67	890.916	863.437	831.62	842.377	602.441	591.379	766.077	805.75	921.389	904.174	825.556	825.165
P01083;A0A1D6BDS6	Alpha-amylase inhibitor 0.28 GN=IMA1 PE=1 SV=3	25	260.625	9	2293.07	2224.84	1638.79	1658.98	1675.22	1623.57	1957.5	2204.95	1970.18	1960.06	1555.49	1551.98	1971.64	1543.52	1595.03	1727.56
P16850	Alpha-amylase/trypsin inhibitor CM1 PE=1 SV=1	23	260.209	9	162.451	108.31	107.637	148.28	134.275	136.531	212.151	186.319	140.939	149.852	95.6009	110.025	197.33	227.741	119.084	139.829
A0A0K2QJD9	Pseudo alpha/beta-gliadin PE=4 SV=1	27	258.865	5;6	198.436	200.012	198.432	202.544	204.891	205.688	225.511	243.196	450.868	452.834	574.633	595.266	669.604	659.934	795.997	693.893
A0A096UMQ1;A0A1D5U769	Sucrose synthase GN=4343910 (1 of many) PE=3 SV=1	30	256.521	1	148.892	149.368	160.402	146.411	141.645	138.347	120.935	120.632	144.327	156.65	170.373	168.754	128.747	134.25	166.697	164.167
P04728	Alpha/beta-gliadin clone PTO-A10 (Fragment) PE=2 SV=1	22	249.84	5	21.5343	19.3539	20.811	20.7255	15.6389	15.7237	15.5446	17.3549	97.4076	96.9025	76.0147	87.1763	90.3571	82.602	121.256	172.547
A0A1D6D852	Uncharacterized protein PE=4 SV=1	23	238.258	6	153.879	152.767	163.796	179.025	180.374	189.568	189.837	175.836	170.441	179.894	179.892	173.132	170.025	163.06	150.954	159.316
P0CZ05	Avenin-like b2 PE=2 SV=1	29	238.181	1;2;4;5;6	102.197	97.3461	99.8867	111.114	144.685	137.996	156.073	152.204	183.782	190.648	135.475	132.624	188.658	185.109	180.477	249.839
Q2A783	Avenin-like b1 GN=AVNLB PE=1 SV=1	26	226.057	5;6	215.444	205.218	210.574	234.242	305.015	290.913	329.021	320.865	387.436	401.91	285.6	279.588	397.715	390.234	380.469	526.693
Q2A784	Avenin-like a1 GN=AVNLA PE=2 SV=1	28	217.872	8	65.6509	75.4022	83.7474	86.1664	89.2982	79.0865	81.956	15.7842	89.6895	118.938	102.94	38.8789	110.087	110.748	107.152	104.534
A5A4L4;D6QZM4;D6QZM5;D0EWS4;D6QZM8;P0CZ06;A0A1D6D384	Avenin-like b6 PE=3 SV=1	27	216.992	5;6;8	1389.72	1415.68	1216.67	1325.14	1619.15	1361.34	1609.34	1996.52	1211.05	1413.21	825.213	747.028	1278.75	1365.2	1333.73	1948.16
A0A1D5TNM9	Elongation factor 1-alpha PE=3 SV=1	21	214.201	3	48.7718	49.8633	14.2987	11.7182	51.2014	50.6259	58.0726	50.7745	73.108	72.1935	29.7188	42.1123	40.4603	34.9791	65.8329	85.2405
A0A1D5Y0V2	Uncharacterized protein PE=4 SV=1	20	210.281	9	533.793	845.447	1033.5	1056.41	1155.32	716.415	832.792	606.814	719.387	611.798	833.89	1025.82	481.711	544.52	656.985	462.302
A0A1D6D1F7;A0A1D6D1F6;A0A1D6SCP7;A0A1D6SCP9;A0A1D5X190	Sucrose synthase GN=4333062 PE=3 SV=1	23	198.042	1	96.4265	93.6125	97.8945	104.183	98.3917	98.3348	116.521	121.948	91.2168	101.206	99.8234	103.72	90.8795	90.5109	91.9003	102.965
Q6W8Q2;A0A1D5V023	1-Cys peroxiredoxin PER1 GN=PER1 PE=2 SV=1	19	191.512	6	81.1948	78.1051	67.4355	76.2587	105.538	101.824	102.192	91.7675	90.3745	92.9992	91.6643	90.2069	84.6402	90.7292	84.2483	68.2236
A0A1D6REQ9	Uncharacterized protein PE=4 SV=1	21	186.959	1;2;3;4;5;6;7;9	240.424	242.087	271.616	275.655	233.329	266.002	270.531	265.125	311.499	307.95	327.625	328.156	403.632	402.143	349.101	428.537
P04726	Alpha/beta-gliadin clone PW1215 PE=3 SV=1	21	186.24	4;5;6	160.617	165.721	136.013	135.355	192.621	196.491	164.583	159.635	171.593	166.658	161.499	156.244	219.651	225.557	140.011	135.364
A0A1D6DC72	Uncharacterized protein PE=4 SV=1	25	185.395	6;7	134.658	126.017	85.6355	88.3448	118.032	113.507	101.028	100.007	521.285	580.897	630.729	585.961	627.614	613.411	767.162	501.213
W5FZ62;P93693	Uncharacterized protein PE=3 SV=1	19	183.386	4	1071.29	1094.33	1205.18	1236.89	1206.63	1778.41	1777.95	1733.83	1336.55	1288.72	1360.37	1401.9	1760.63	1898.83	1729.06	1717.32
Q8S4P7;W5FP48;A0A1D5YUG2	Thaumatin-like protein PE=2 SV=1	20	181.089	7	77.8786	73.5481	88.6889	96.9795	98.5629	95.0935	90.6942	80.4791	82.6338	77.1103	70.0657	73.2235	70.9172	73.1505	84.4227	76.9292
P16347;A0A1D5TYI6;A0A1D5TD52;A0A1D5UPZ8;A0A1D5SRB9;A0A1D5SRC1;W5AH01	Endogenous alpha-amylase/subtilisin inhibitor PE=1 SV=1	18	180.358	8	671.532	593.767	798.755	807.387	635.594	671.611	723.323	349.985	518.584	549.872	576.16	468.82	459.466	491.315	498.818	557.231
A0A1D5YIE7;A0A1D5YIE8	rRNA N-glycosidase PE=3 SV=1	21	176.658	6	600.148	627.442	650.937	640.811	543.347	546.091	844.151	834.685	512.513	521.61	686.446	684.23	258.467	669.971	674.997	546.1
D2KFH1	Avenin-like a4 PE=2 SV=1	21	175.233	8	70.4393	76.0168	73.2892	70.2599	66.7649	67.1482	65.0565	48.7969	92.7401	90.9189	92.504	100.694	106.049	107.615	107.869	105.733
P04725	Alpha/beta-gliadin A-V PE=2 SV=1	19	174.751	4;5	295.07	300.332	323.768	309.764	350.4	267.78	271.938	284.557	265.266	256.039	208.433	207.059	300.055	235.4	367.363	309.755
I0IT51	Alpha/beta-gliadin PE=4 SV=1	15	172.423	5	684.908	679.087	695.847	703.833	574.646	575.309	616.373	598.417	103.853	102.988	94.2047	92.6222	97.1667	97.4398	126.081	129.461
A0A1D5T345;W5AMI8;W5AB71;W4ZUK2	Uncharacterized protein PE=4 SV=1	16	167.023	5;6	525.219	490.309	505.86	501.325	539.76	543.22	449.736	478.969	522.019	506.823	535.066	536.11	402.635	396.257	383.687	370.509
A0A1D5ZDY6	rRNA N-glycosidase PE=3 SV=1	18	164.046	6	365.688	373.292	361.888	409.27	232.285	264.384	415.108	403.47	226.828	235.161	329.679	351.994	261.666	277.64	286.23	263.428
A0A1D6CDL9;A0A1D6CDM3;A0A1D6CDM4;A0A1D6S4U0;A0A1D6SCX2;A0A1D6SCX5;W5I774;A0A1D6CDM5;A0A1D6SCW8;A0A1D6S4U3;A0A1D6S4U2;A0A1D6SCW9	Sucrose synthase GN=4340386 (1 of many) PE=3 SV=1	19	162.736	1	286.738	282.191	328.045	354.138	223.524	252.728	300.407	304.085	214.031	210.593	215.015	200.085	252.574	195.816	304.512	322.729
P33432	Puroindoline-A GN=PINA PE=1 SV=2	14	159.187	9	999.671	804.824	497.595	575.485	485.105	512.258	619.153	691.022	1033.86	916.926	1399.06	1510.36	1350.92	1408.75	1429.56	1650.65
A0A1D6CBS3	Uncharacterized protein PE=4 SV=1	18	152.24	7	132.724	128.159	184.731	189.629	167.633	161.436	158.085	159.179	127.063	123.015	119.032	177.328	101.787	98.5428	117.107	232.821
Q8L5C6;A0A1D5Y8T5;A0A1D5XPZ7;A0A1D6AZX3;A0A1D6AFD0;A0A1D6DJZ6;A0A1D6DJE9;A0A1D5Y8T4	Xylanase inhibitor protein 1 GN=XIPI PE=1 SV=2	16	148.821	6	421.199	436.501	447.261	468.569	408.442	418.704	577.105	547.655	436.943	427.296	497.893	536.559	339.102	343.309	352.379	495.634
D0PRB4;A0A1D5V021	Peroxiredoxin PE=2 SV=1	14	146.157	6	248.572	255.715	246.793	266.029	278.237	319.798	313.739	311.723	298.208	275.695	245.144	258.804	260.456	268.399	259.024	324.873
P02861	Glutenin_ high molecular weight subunit PC256 (Fragment) PE=2 SV=1	18	145.594	1;2	822.758	891.864	1012.15	1218.42	992.644	974.842	1114.71	1143.1	899.899	434.235	607.794	944.679	1207.3	1332.9	1160.96	994.112
P16315	Glutenin_ low molecular weight subunit PTDUCD1 PE=2 SV=1	15	144.528	4	128.519	121.445	131.617	120.791	124.553	148.806	153.02	156.539	109.244	104.298	95.851	90.9586	139.956	154.688	150.511	154.204
P0CZ09	Avenin-like a5 PE=3 SV=1	18	143.57	8	14.6008	20.398	16.9347	17.0082	12.6881	12.587	12.8887	11.2122	21.0124	21.339	24.0973	17.6915	26.3983	28.0302	27.0132	26.764
P0CZ10	Avenin-like a6 PE=3 SV=1	20	138.936	8	534.33	411.812	288.558	306.273	254.959	261.152	278.195	455.834	31.2697	33.9005	25.3437	4.73385	37.1053	35.0678	32.9081	35.1273
A0A1D5SCN9;A0A1D5SCP0;P12299;W4ZRH9;A0A1D5SCN8;P12300;A0A1D5SCN7	Glucose-1-phosphate adenylyltransferase PE=3 SV=1	19	137.658	3;6	135.578	139.89	194.586	194.499	132.377	122.36	139.23	130.455	110.395	115.111	147.868	149.017	106.875	103.085	132.656	137.502
A0A0C4BKH5;P41378;W5I0B0;A0A1D6AHD7;A0A1D6B1D1;W5GF95	Eukaryotic initiation factor eIF4A PE=2 SV=1	16	132.804	3	178.231	177.656	73.5966	71.8222	175.385	170.317	179.097	177.886	208.861	198.74	247.935	246.761	110.191	123.41	171.219	170.588
Q0Q5D9;A0A1D5S923	Globulin 1 PE=4 SV=1	13	126.078	6	607.446	569.658	539.043	521.058	823.173	762.045	1346.05	1317.52	661.012	750.031	794.395	770.499	957.733	1107.48	1108.2	952.503
A0A1D5T3T7	Uncharacterized protein PE=4 SV=1	17	123.984	5	141.956	137.412	131.945	132.921	140.049	146.341	146.495	140.091	134.791	133.444	141.526	136.722	155.803	150.312	132.892	136.115
A0A1D5Z6P0	rRNA N-glycosidase PE=3 SV=1	15	120.899	6	283.791	287.147	273.235	314.228	223.494	234.714	420.969	423.205	196.068	200.531	315.395	338.102	151.834	250.139	257.293	261.896
A0A1D6D575;P83207	Uncharacterized protein PE=4 SV=1	13	118.578	9	1380.94	1377.47	740.471	798.883	735.231	659.572	736.379	763.942	1174.64	944.332	1065.27	1198.7	808.326	893.742	1442.13	1227.22
A0A1D6ADY9	Endoglucanase PE=3 SV=1	14	117.158	3	65.565	71.0919	43.2134	43.0365	45.5317	56.9084	61.6066	65.7966	89.2192	81.422	72.335	72.1856	52.1955	53.2537	77.8503	75.9272
A0A1D5ZG58;A0A1D6A406;A0A1D6S260;W5FPN2;A0A1D5ZGS2;A0A1D5ZGS3;A0A1D5YVK0;A0A1D6A2S3;A0A1D6A407;W5I6P3;A0A1D6BW23;A0A1D6BW24;A0A1D6BW25	Uncharacterized protein PE=3 SV=1	14	115.185	3	295.708	292.317	451.311	442.935	281.298	279.144	274.346	268.479	202.422	234.885	296.343	307.526	373.593	356.21	288.909	298.596
A0A1D6AF78;Q93W25;Q93XQ6;A0A1D6AXX8	Peptidyl-prolyl cis-trans isomerase PE=3 SV=1	14	114.283	8	198.834	170.786	237.712	269.583	224.553	227.996	244.942	121.514	213.021	263.203	229.659	157.888	204.545	224.073	128.851	159.422
A0A1D6B4X5;W5GWT6	Uncharacterized protein PE=3 SV=1	13	106.798	5	239.585	240.835	294.73	308.15	294.771	334.092	302.367	279.891	249.86	240.234	251.266	244.477	330.168	351.368	442.401	493.319
A0A1D6APZ0;A0A1D6ABF1	Uncharacterized protein PE=3 SV=1	14	106.509	5	73.2185	77.8988	78.9624	76.409	66.9986	59.9488	75.8929	75.8612	48.8012	49.0663	47.3433	49.268	44.8991	45.6142	59.1595	58.4182
A0A1D6BEU5	Endoglucanase PE=3 SV=1	13	106.095	3	140.021	144.977	148.398	152.407	143.807	143.446	156.97	159.443	161.836	154.606	146.951	169.891	176.852	185.278	175.373	181.702
P10846	Alpha-amylase inhibitor WDAI-3 (Fragment) GN=IHA-B1-2 PE=1 SV=1	9	103.571	9	48.3607	61.1929	36.1334	30.5844	27.68	29.3522	35.7194	26.9345	73.1785	38.3002	54.5235	54.0852	65.1773	60.3774	43.7757	30.8514
A0A1D5RUC8;A0A1D5RYL1;A0A1D5T057;A0A1D5UIF8;A0A1D5VL59;A0A1D5WSW4;A0A1D5X4R8;A0A1D5XKA5;A0A1D5XSE4;A0A1D6A2S0;A0A1D6A2S1;A0A1D6D8H8;A0A1D6RWX0;P27807;W5DZU8;W5E0R4;W5E8H6;W5F9T2;W5G4D7;A0A077RU09;A0A096UK77;A0A096UKE9;A0A0C4BIL4;A0A1D5RPL4;A0A1D5SBF7;A0A1D5SC23;A0A1D5SCB1;A0A1D5SPJ0;A0A1D5SSX6;A0A1D5UFV5;A0A1D5VMA6;A0A1D5WNH8;A0A1D5WW31;A0A1D5ZE91;A0A1D5ZE92;A0A1D5ZHC8;A0A1D6AXI7;A0A1D6AYJ7;A0A1D…	Histone H2B PE=3 SV=1	9	101.162	8;9	704.556	504.375	564.862	516.936	839.83	783.401	682.262	555.474	377.753	383.406	423.61	662.291	670.05	517.85	650.468	516.792
A0A1D6DFK9;P93594;A0A1D6DBP9	Beta-amylase PE=3 SV=1	11	101.136	2	231.523	236.352	271.239	256.677	215.951	204.187	222.634	265.056	170.784	182.363	153.769	162.293	187.874	176.186	166.765	181.052
O64393;A0A1D5W2F2;A0A1D5V6B7;O64392	Wheatwin-2 GN=PR4B PE=1 SV=1	10	100.255	9	288.159	268.858	380.386	440.902	467.252	417.348	313.569	326.711	354.996	326.126	192.687	188.452	412.488	388.93	403.256	446.59
A0A1D6D530;Q8LK23;A0A1D6D528;A0A1D6D0Y7	Peroxidase PE=3 SV=1	11	94.3478	5	433.872	414.87	536.28	522.987	532.929	540.599	546.318	544.986	447.009	445.18	436.136	442.271	456.66	473.302	686.508	686.5
W5FM07	Uncharacterized protein PE=4 SV=1	10	93.5157	6;7	237.194	225.374	209.715	213.151	248.482	259.591	168.523	157.22	444.186	442.726	465.002	138.053	0	0	0	40.9671
A0A1D5XQP7;A0A1D5XQP9;A0A1D5XQQ0;A0A1D5Y681;A0A1D5Y683;Q93XQ7;Q93XQ8;A0A1D5XQQ1	Protein disulfide-isomerase GN=4350002 (1 of many) PE=3 SV=1	9	84.3296	2	211.919	228.279	197.718	192.456	266.167	213.446	212.475	234.907	241.594	268.174	228.629	243.407	250.587	270.409	238.462	274.955
A0A1D5X7C3;A0A1D5X7C5;P52589;Q7FYS2	Protein disulfide-isomerase GN=4350002 (1 of many) PE=3 SV=1	7	77.6983	2	180.561	172.219	183.518	214.088	215.544	194.304	196.764	199.437	190.492	213.864	216.906	202.152	176.894	177.278	202.585	209.674
A0A1D5XG58;A0A1D5XG59;A0A1D5XG60	Uncharacterized protein PE=4 SV=1	9	77.4867	6	352.102	366.21	398.717	455.469	367.096	355.51	371.111	352.608	379.523	382.843	398.925	443.161	286.622	289.141	282.314	293.238
A0A1D5Y981;A0A1D5Y982;A0A1D5XQU5	Oleosin GN=4333812 (1 of many) PE=3 SV=1	8	74.5692	8	206.699	256.678	317.836	383.345	245.746	308.787	311.204	108.23	67.1152	303.7	81.8666	189.916	247.778	297.397	157.048	245.883
Q6T484	Class I chitinase PE=2 SV=1	9	72.028	6	96.6853	85.4992	108.433	104.345	133.486	145.633	203.711	207.966	93.6899	109.865	99.4278	120.636	119.944	120.446	136.341	150.335
A0A1D6BRM9;A0A1D6BRN0;C7C4X1	Glyceraldehyde-3-phosphate dehydrogenase GN=4344564 (1 of many) PE=3 SV=1	7	69.281	4	257.183	260.128	241.872	258.207	243.798	263.599	265.479	270.358	235.11	240.882	227.852	240.411	183.798	187.866	217.841	237.445
A0A1D5RU96;A0A1D5SC15;A0A1D5SFV9;A0A1D5UIL2;A0A1D5YHM2;A0A1D5Z4E5;A0A1D5Z8I6;A0A1D6D2I6;A0A1D6S2R2;P62785;P62786;W4ZVZ3;W5B8I7;A0A1D5UUD2;A0A1D5WHJ9;A0A1D5XN63;A0A1D5YNC6;A0A1D6AV42;A0A1D6BR46;A0A1D6BSA4;A0A1D6REC6;A0A1D5ZAZ0;A0A1D5RRC7;A0A1D5UFU8;A0A1D5VE39;A0A1D5YEZ6;A0A1D5YP13;A0A1D5YP14;A0A1D5YP15;A0A1D6AUG0;W5BL01	Histone H4 PE=3 SV=1	6	69.0794	9	508.58	426.359	369.489	500.769	364.88	542.453	438.845	441.137	338.338	373.594	346.2	348.045	511.268	459.559	503.987	591.134
A0A0K2QJY6	Alpha/beta-gliadin PE=4 SV=1	7	68.4649	4;5;6	277.599	282.869	305.06	316.648	297.37	296.443	295.936	296.091	117.925	118.633	117.017	116.986	121.018	129.441	147.341	142.449
A0A1D5RP45;A0A1D5SCJ1;A0A1D5SV97;A0A1D5VZ33;A0A1D5VZ35;A0A1D5VZ34;A0A1D5VZ36	ATP synthase subunit beta PE=3 SV=1	11	66.9503	3	184.906	181.866	172.806	185.615	174.177	165.379	180.355	165.461	173.076	163.653	258.89	273.611	209.981	180.832	222.815	226.713
A0A1D5WW00;A0A1D5VGV3;A0A1D5VGV4;A0A1D6RTJ6;Q41560	Uncharacterized protein PE=3 SV=1	7	66.6977	8	47.383	39.3121	33.191	28.4346	34.4275	32.1747	31.347	22.4738	37.655	38.3801	30.8271	15.2503	28.5645	31.2831	26.8078	27.5937
P68428;A0A1D5S9K3;A0A1D5T0X9;A0A1D5T746;A0A1D5U3G5;A0A1D5URA1;A0A1D5VIB8;A0A1D5W2N3;A0A1D5WFY4;A0A1D5WUZ2;A0A1D6AUE0;A0A1D6AV41;A0A1D6CGH8;A0A1D6CJP6;A0A1D6REC3;A0A1D5RRC9;A0A1D5RUZ4;A0A1D5RYL0;A0A1D6BH29;A0A1D6BJ56;A0A1D6C0X0;A0A1D6D9Y7;A0A1D6DH34;D8L9K7;W5AUU5;W5GCP8;A0A1D5S7D0;A0A1D5T7T2;A0A1D5YH44;A0A1D6S289;A0A1D5SFM4;A0A1D5UF35;A0A1D5W913;A0A1D5XBY3;A0A1D5Z4X9;A0A1D5ZVQ5	Histone H3.2 PE=1 SV=2	8	65.9062	8	270.843	309.236	273.964	301.478	342.841	351.117	368.691	756.055	262.59	281.336	322.485	650.328	219.544	240.124	243.324	245.663
A0A1D5ZL98	rRNA N-glycosidase PE=3 SV=1	7	65.7019	6	93.1912	88.0197	112.482	111.166	71.0021	74.6418	113.836	118.37	50.7603	58.2467	108.727	108.552	33.97	74.2395	75.1147	49.8646
L0GED8;A0A1D5XVH4	14-3-3 protein GN=14R2 PE=2 SV=1	8	65.4039	6	147.49	135.689	167.389	164.142	188.136	195.028	195.608	198.275	186.113	187.424	181.842	167.922	130.219	163.882	166.893	161.621
A0A1D6BDS7	Uncharacterized protein PE=4 SV=1	6	61.6645	9	45.4505	46.9866	36.5786	39.0668	35.8735	41.654	45.8573	42.0045	40.4499	36.8522	27.9299	28.4177	38.2846	35.4439	30.5437	32.1039
A0A1D5VFL6;A0A1D5RWG3;A0A1D6DKA1	Uncharacterized protein PE=4 SV=1	6	61.6642	8	414.462	335.156	290.974	297.807	245.739	253.724	256.867	238.873	213.723	282.376	229.905	184.05	274.714	297.676	262.225	253.767
A0A1D5S2A6;A0A1D5SJ26;A0A1D5SJ27;A0A1D5T356;A0A1D5S2A7	Uncharacterized protein PE=4 SV=1	7	61.5292	3	180.494	179.979	286.653	291.569	171.064	172.5	176.446	175.633	167.289	168.266	271.941	249.628	208.784	213.134	318.757	311.287
A0A1D5SU51;A0A1D5SU49;A0A1D5SU50	Uncharacterized protein PE=4 SV=1	7	57.1218	2	108.217	113.208	135.783	129.923	101.577	114.884	105.003	134.74	158.253	164.062	148.718	153.896	126.699	147.629	111.473	118.255
P12810;A0A1D6RTJ5;A0A1D5VHB0;A0A1D5VHB1;A0A1D5VHB3;A0A1D5WVE9;A0A1D6DMG3;A0A1D6DLZ4;A0A077RPI9;A0A1D6DM35;A0A1D5VTU6;A0A1D5WXP4;A0A1D5YZC5	16.9 kDa class I heat shock protein 1 GN=hsp16.9A PE=2 SV=1	6	56.4062	8	5.65047	7.59934	9.40648	8.79003	9.9253	7.84973	8.97796	7.66471	12.1291	10.1253	10.2474	5.97084	8.18655	4.99905	9.60192	9.36394
A0A1D5W815	Uncharacterized protein PE=3 SV=1	5	55.1251	8	112.77	130.255	140.13	138.246	135.508	127.732	128.647	82.2142	160.112	155.443	160.147	99.1775	116.763	111.903	90.9079	90.275
A0A1D6ABM2;A0A1D6B4Q5;A0A1D6B4Q7;W5G5H3;W5GYX5;A0A1D6ABM1;A0A1D6ATH7;A0A1D6ATH8;A0A1D6B4Q6;A0A1D6C9L9	Glyceraldehyde-3-phosphate dehydrogenase GN=4329892 (1 of many) PE=3 SV=1	6	51.8979	4	141.874	151.706	156.425	155.172	156.033	193.129	184.342	198.775	150.878	159.128	191.22	201.667	135.676	167.448	161.025	141.498
A0A1D6CJI9;A0A1D6CJL6	Uncharacterized protein PE=3 SV=1	5	50.5353	8	12.5825	13.7679	8.87492	9.90028	6.67987	6.33691	6.96681	1.51361	0	7.94206	0	0.0199985	7.88323	9.39468	8.32945	7.5944
A0A1D6RW90;W5DWP8;A0A1D6RXI3;W5EFT2;A0A1D5XC19;W5EHZ4	Uncharacterized protein PE=4 SV=1	4	46.8738	7	146.622	172.857	176.177	181.976	156.305	148.439	172.669	171.117	204.777	198.538	190.028	137.785	189.949	178.467	20.2464	137.236
A0A0K2QJX0	Pseudo alpha/beta-gliadin PE=4 SV=1	5	44.5392	5	117.381	109.715	111.441	107.822	83.5155	89.5269	90.7324	90.3929	10.3362	11.1107	9.97966	9.68844	9.81272	10.1058	5.75195	5.51178
A0A1D5VHJ6;W5D067;A0A1D5WTY4	Uncharacterized protein PE=3 SV=1	5	43.0473	7	123.949	125.621	123.431	120.272	121.042	123.153	114.552	123.718	119.486	119.286	117.874	137.717	107.082	111.938	111.499	171.212
A0A1D5V3W0;A0A1D5ZZ07	Oleosin PE=3 SV=1	5	42.6569	9	126.461	141.233	162.639	181.63	198.639	210.833	214.286	131.019	222.084	179.934	134.943	132.394	140.653	139.998	165.781	187.865
A0A077RQC1;A0A077RQH1;A0A077RTE3;A0A077RWR2;A0A077RX64;A0A1D5VH91;A0A1D5VK49;A0A1D5VRT1;A0A1D5WU65;A0A1D5WUP1;A0A1D5WWW7;A0A1D5WXA1;A0A1D5Y8H2;Q94KM0;W5CVF8;W5EQ17	Uncharacterized protein GN=TRAES_3BF066700120CFD_c1 PE=3 SV=1	3	40.507	8	370.325	460.836	364.618	360.84	341.925	344.586	332.012	425.943	417.924	414.015	416.013	760.662	351.973	371.154	322.942	334.083
Q5EI64	Pyrroline-5-carboxylate reductase PE=2 SV=1	6	39.1272	5	310.518	275.082	266.056	268.19	118.625	122.594	181.149	181.414	163.887	158.753	147.805	128.757	112.504	128.721	144.157	140.494
A0A1D6A0H6;A0A1D6S216;A0A1D6S220;A0A1D6S224;W5G1K3;A0A1D6S217;A0A1D6S215;A0A1D6S218	Uncharacterized protein PE=4 SV=1	5	38.2998	2	61.5064	67.6669	58.1033	51.5383	66.4479	62.5645	61.4152	62.2327	45.5468	52.4096	47.9269	52.0386	58.2825	63.8428	55.3723	63.132
A0A1D5XQU6	Oleosin GN=4333812 (1 of many) PE=3 SV=1	5	37.3088	8	18.7255	17.6307	18.8971	27.7765	18.1474	21.282	22.9899	3.56959	37.4346	53.2462	37.1012	12.0094	44.2307	51.8444	35.3391	40.7421
W5AWL2;W5BFB7;A0A1D6RNS9	Uncharacterized protein PE=3 SV=1	4	34.3258	8	52.8032	50.8881	72.5331	82.4805	63.2098	62.0995	62.0628	38.416	32.9965	72.5497	37.3423	36.6534	79.659	92.3923	61.3141	62.0593
A0A1D5VIX2;W5DIU6;A0A1D5VIX1;A0A1D5W9D9;A0A1D5W9E0	Uncharacterized protein GN=4325211 (1 of many) PE=3 SV=1	4	33.7174	6	105.162	99.0189	107.822	100.553	122.405	131.498	131.875	132.027	155.899	149.62	140.941	149.582	144.034	148.925	147.788	126.263
W5BE38	Oleosin PE=3 SV=1	3	33.4203	9	251.776	272.351	253.923	264.793	294.406	282.841	310.227	201.952	222.923	208.703	187.168	190.318	165.753	240.404	168.394	165.473
W5G1S5;D9ZLW0	Uncharacterized protein PE=4 SV=1	5	33.158	8	115.551	128.529	120.775	123.726	103.051	104.02	108.066	101.382	122.81	124.916	126.882	142.028	118.307	134.439	113.682	117.311
A0A1D5UHV1	Endoglucanase PE=3 SV=1	5	32.9454	3	47.9597	50.8024	70.196	72.0251	41.9892	45.1829	46.6436	47.373	48.7048	50.1373	62.47	63.0962	52.4177	57.9207	36.7285	40.0084
A0A096USZ7;A0A1D5ZFW3;A0A1D5ZFW4;A0A1D6S485;A0A1D6S487;A0A1D6S488;A0A1D6S489;A0A1D6S490	Uncharacterized protein PE=3 SV=1	4	32.4449	2	44.7192	48.5377	46.3625	45.9444	42.2731	45.0421	45.8495	46.6367	37.8376	36.1917	42.0821	40.3172	39.5924	39.8726	43.5923	44.2268
A0A1D6CE95;A0A1D6CE94	Uncharacterized protein PE=4 SV=1	4	32.2853	1;5	454.063	446.877	510.231	512.028	579.714	497.756	358.981	368.731	391.774	409.244	375.239	374.46	365.357	362.428	247.55	224.01
W5A6D0;W5AFS8	Uncharacterized protein PE=4 SV=1	3	31.6346	5	99.1883	104.2	112.852	112.958	101.67	112.503	88.2154	92.4817	100.923	107.006	105.387	110.871	82.647	86.6381	98.3503	92.9399
A0A1D5WZE2;A0A1D5XU18;A0A1D5XU19;A0A1D6DHK9;A0A1D6DHL0	Uncharacterized protein PE=4 SV=1	3	30.8494	2	45.2968	45.0301	45.7837	44.4601	1.56466	39.7936	33.4909	43.1003	49.4796	54.0026	46.7648	42.5195	36.6084	34.5969	30.5114	37.3242
A0A1D5SCU2;A0A1D5ST87;A0A1D5RXB3	Uncharacterized protein PE=4 SV=1	4	29.8664	8	317.687	311.639	247.87	273.971	210.956	220.269	181.403	289.451	54.9686	252.515	44.6651	530.795	238.334	287.643	124.12	141.743
A0A1D5XCP2;A0A1D6DLM3;W5EM63	Uncharacterized protein PE=4 SV=1	3	28.2375	9	89.3949	73.8689	123.061	125.615	103.567	109.971	104.25	112.296	95.0441	94.0682	85.2233	101.822	122.604	118.501	88.7954	92.9156
A0A1D5S824	Cysteine proteinase inhibitor PE=3 SV=1	5	27.1393	2;5	113.315	128.063	92.6278	86.8493	103.516	103.731	105.349	102.067	108.539	116.611	111.967	107.532	97.7006	96.4315	150.963	160.025
A0A1D6S1V6	Uncharacterized protein PE=4 SV=1	3	24.199	1;3;5	766.658	714.73	930.15	977.462	881.445	943.154	929.386	927.937	734.808	704.446	600.573	622.553	503.399	506.593	1493.97	1507.99
A0A1D6ABI5	Uncharacterized protein PE=4 SV=1	2	23.9598	3	705.746	694.522	673.841	944.882	808.284	807.393	874.142	847.061	851.999	824.712	788.028	792.536	951.641	953.001	821.739	792.855
A0A1D6REH6	Uncharacterized protein PE=4 SV=1	2	23.3928	2	190.04	174.199	203.006	210.92	199.852	169.631	182.051	179.444	226.178	249.652	228.312	222.151	196.237	208.561	186.199	191.946
A0A1D5XXJ3	Uncharacterized protein PE=4 SV=1	3	23.3876	5	66.8907	63.3061	79.2162	76.1369	57.0087	52.4738	71.5381	70.9154	71.7593	71.5815	65.6032	64.0407	68.9067	66.1293	92.558	94.0025
W5AYH9	Uncharacterized protein PE=4 SV=1	3	23.308	3	53.9451	52.0219	22.512	20.4889	53.414	52.8672	55.7882	54.108	68.8782	59.3577	37.1025	48.3289	25.4828	24.9804	35.616	34.4568
A0A1D5RUP2;A0A1D5RUP3;A0A1D5SG39;W5AGK9;A0A1D5SG40;A0A1D5SXY5	Nucleoside diphosphate kinase PE=3 SV=1	3	22.8416	9	144.128	133.305	135.539	129.319	126.007	114.812	162.75	165.999	185.585	201.728	100.127	93.5199	165.643	191.431	120.223	137.335
A0A1D5SBW4;A0A1D5SBW6;A0A1D5SBW7;W5A671	Uncharacterized protein PE=4 SV=1	3	22.6686	5	102.9	107.074	96.4005	73.0528	60.1267	80.4118	61.4865	61.4567	260.828	261.044	267.958	268.899	342.805	352.496	329.127	336.879
A0A1D5ZV52;A0A1D5ZV53;A0A1D5ZV54	Uncharacterized protein PE=4 SV=1	3	22.6667	5	76.1221	83.4157	67.5326	69.3417	58.7972	56.4234	69.4748	65.8919	54.1431	58.728	51.4354	52.9428	35.0393	33.9141	39.0575	40.01
A0A1D6S4J7;W5FJZ5	Uncharacterized protein PE=4 SV=1	4	22.4708	5	65.7908	68.0462	83.1396	72.8189	88.1037	92.8368	71.4398	78.0895	70.6397	74.017	70.8241	66.8232	79.5548	81.9215	82.12	99.8132
A0A1D5Y6H7	Uncharacterized protein PE=4 SV=1	3	22.3862	3	201.916	195.466	0	0	268.063	269.374	213.684	206.339	7.26269	7.83985	22.2339	18.4114	2.03795	1.32397	5.14566	4.65477
A0A1D5XSS6;A0A1D5YA63;A0A1D5WZ64;A0A1D5YF62;A0A1D5Z2S2;W5FEE5	Uncharacterized protein PE=3 SV=1	2	22.233	2	600.162	612.151	562.857	515.61	596.679	555.785	479.806	529.463	585.183	654.253	556.248	617.451	475.598	530.851	488.816	530.868
A0A1D5XFS1	Uncharacterized protein PE=4 SV=1	2	22.1182	8	187.406	184.26	159.34	169.761	157.215	155.099	161.478	271.101	225.328	222.477	222.515	425.666	263.496	258.805	241.664	225.342
W5GW40	Uncharacterized protein PE=4 SV=1	2	21.7506	2	113.411	110.087	123.527	120.508	62.3964	122.842	112.47	136.72	117.923	139.897	102.893	108.766	117.784	108.392	145.733	150.622
A0A1D6RY36;A0A1D6RY37;A0A1D6RY38;A0A1D6RY39;A0A1D6RY41;A0A1D6RY42	Uncharacterized protein PE=4 SV=1	4	21.7371	5	116.486	119.319	116.339	112.276	137.622	120.6	118.108	109.063	139.658	158.436	132.186	148.854	229.628	242.639	171.617	172.319
A0A1D5STA1	Uncharacterized protein PE=4 SV=1	3	21.0919	6	48.9343	43.2657	41.5861	45.0228	66.9873	72.9515	94.9912	96.3744	71.2033	65.4374	72.4229	79.1354	103.502	104.007	105.228	92.4784
W5ERL4	Uncharacterized protein PE=4 SV=1	3	20.9421	7	35.3328	31.0939	33.7974	32.986	39.7929	40.9486	43.7982	41.3272	35.7507	33.0443	30.5738	35.8174	50.1209	48.3868	40.4737	21.6017
A0A1D5YD55	Uncharacterized protein PE=4 SV=1	3	20.8666	9	297.017	106.67	92.1381	87.6264	95.5313	81.9388	71.6678	103.299	86.0307	36.7108	293.938	261.503	108.031	60.3607	327.483	131.802
A0A1D5RW46;A0A1D5S9R7;A0A1D5T0S0	Beta-amylase PE=3 SV=1	2	19.598	2	18.5587	17.456	21.4466	20.4965	3.53802	17.6272	20.3647	23.6503	11.2977	12.8581	7.90164	10.0488	14.6193	23.1254	18.201	19.969
A0A1D5WK25	Uncharacterized protein PE=3 SV=1	2	18.7487	3	147.082	126.132	0.721917	6.03919	135.696	137.085	125.733	121.873	127.026	118.811	139.71	151.046	99.2793	82.1251	176.708	176.239
A0A1D6A0V8	Uncharacterized protein PE=4 SV=1	2	18.7322	5	7.53351	10.051	11.1149	11.9001	11.2116	19.7643	5.56506	8.58421	1.1459	2.52727	1.61913	3.00415	9.82201	12.7079	6.82864	6.79913
A0A1D6DJR7;A0A1D6B2W2;W5G9F2;W5GX74	Uncharacterized protein PE=4 SV=1	2	18.4504	2	1480.91	1303.73	1385	1326.76	1250.79	1054.55	1033.65	969.619	581.839	799.286	531.383	564.894	538.327	597.28	600.919	582.698
A0A1D6CH77;A0A1D6D1Q3;A0A1D6CH78	Pyrophosphate--fructose 6-phosphate 1-phosphotransferase subunit beta GN=PFP-BETA PE=3 SV=1	2	18.187	2	97.3599	94.2947	107.311	109.972	133.11	95.6067	102.443	95.95	93.7248	75.058	102.367	98.2462	87.2863	82.9572	89.7467	92.7035
A0A1D5X2J6;A0A1D6C0D3;A0A1D6DG60	Uncharacterized protein PE=4 SV=1	3	17.9353	8	79.5443	102.998	150.594	171.904	125.115	128.402	134.226	56.5484	183.549	187.669	208.827	76.4447	170.522	188.201	189.909	199.417
A0A1D6BW34	Uncharacterized protein PE=4 SV=1	2	17.7547	9	10.5041	9.51043	20.8492	24.6714	24.4464	21.6506	27.7503	26.9581	14.7102	12.8757	2.25704	3.80871	12.5764	10.6321	2.49521	1.61477
A0A1D5TD60;A0A1D5TD61;A0A1D5TD62;A0A1D5TD63;A0A1D5U4M2;A0A1D5ULA5;A0A1D5ULA6;A0A1D5ULA7	Uncharacterized protein PE=3 SV=1	2	17.7536	2	50.831	46.9858	50.3624	52.1344	36.759	56.4162	60.0833	49.299	21.9373	19.2489	25.3136	26.6731	31.6155	30.9588	34.7587	40.9203
A0A1D6S808	Pectinesterase PE=4 SV=1	2	17.3986	6	67.5729	71.2191	65.9719	65.765	64.2509	59.3683	45.0529	49.9796	1083.68	1171.44	451.662	461.477	1333.33	1266.49	1229.86	4338.85
A0A1D6C3B0	Uncharacterized protein PE=4 SV=1	3	17.1834	3	99.279	98.7919	120.351	121.348	97.1782	95.9344	92.2593	93.4931	72.3429	72.4871	99.3479	114.293	78.3921	79.6985	89.0793	93.0849
A0A1D6DA10;A0A1D6DA11;A0A1D6AEX6;A0A1D6DA09	Uncharacterized protein PE=4 SV=1	2	17.1215	3;4	443.885	443.938	137.102	148.526	501.021	557.547	507.651	551.538	358.713	332.298	212.815	217.117	425.298	456.636	510.352	526.673
A0A1D5VCF0;A0A1D5VCF1	Uncharacterized protein PE=4 SV=1	3	17.0388	2	33.4332	35.6686	33.9633	34.7677	34.8162	34.5493	39.3331	35.1483	39.5365	35.1619	45.3173	42.614	33.2559	32.5901	34.2445	32.4019
A0A1D6B9Q5;A0A1D6ATX4;W5GW69	Uncharacterized protein PE=4 SV=1	2	16.976	6	44.7001	39.4687	16.5323	17.9772	83.001	88.2073	98.9463	79.8087	71.2505	55.8484	25.7688	41.7652	95.5442	81.5634	83.0014	41.7127
A0A1D5YSS9	Uncharacterized protein PE=4 SV=1	2	16.7704	9	92.6373	73.9757	148.62	120.841	137.827	149.881	117.906	117.091	82.1232	69.7349	43.9898	64.1628	124.036	89.1122	51.757	65.5645
A0A1D6DHS4	Uncharacterized protein PE=4 SV=1	2	16.7542	2	84.298	89.2988	132.18	128.066	112.234	129.837	124.984	136.943	142.23	149.107	120.112	123.549	145.88	157.145	170.232	181.177
W5FLJ7	Uncharacterized protein PE=4 SV=1	2	16.5644	6	70.7887	71.1197	70.0107	70.7489	61.5012	66.2698	66.5985	57.1282	64.4277	60.0483	70.1169	74.6741	59.5491	63.7984	65.5514	73.6436
A0A1D6C755	Uncharacterized protein PE=4 SV=1	2	16.5567	8;9	437.407	419.608	319.316	299.976	298.427	278.791	436.195	382.176	338.891	480.971	550.765	401.378	355.523	544.686	497.393	575.545
A0A1D5WXM8;A0A1D5WXM9;A0A1D5WXN0	Uncharacterized protein PE=4 SV=1	3	16.5088	6	110.568	117.805	128.908	132.463	135.933	138.817	119.161	121.435	107.097	106.482	93.3983	96.8429	129.311	120.149	121.806	136.651
A0A077RPF9;A0A1D5VRK4	Peroxidase GN=TRAES_3BF171700070CFD_c1 PE=3 SV=1	2	16.3445	6	771.962	749.752	760.371	776.963	1078.82	1061.87	1123.1	1221.82	1175.71	1078.19	1655.6	1670.58	2114.3	1930.6	1986.79	1574.71
A0A1D5ZU03	Uncharacterized protein PE=4 SV=1	2	16.2954	3	30.9258	34.5807	24.6753	23.8625	34.4852	35.7593	26.6437	31.083	20.5399	39.1987	17.1548	12.7887	25.4774	31.0285	18.6147	20.0769
A0A1D6BEI6	Uncharacterized protein PE=4 SV=1	2	16.1052	2	350.805	336.788	258.629	243.565	191.341	192.8	190.389	151.947	88.0962	81.702	80.1536	81.2154	137.503	158.484	152.025	129.124
A0A1D6D6M8	Uncharacterized protein PE=4 SV=1	2	16.0021	1	57.9917	57.963	59.6351	53.3652	62.5845	69.8119	67.4332	69.6304	63.8552	66.8132	64.0592	63.7841	52.8847	52.6441	70.6267	63.7639
A0A1D5ZYB1;A0A1D5ZYB5;W5FRT9	Uncharacterized protein PE=4 SV=1	2	15.7709	6	43.428	46.8701	43.72	39.9815	66.5884	60.5825	84.8902	87.5091	53.9983	50.1032	36.3932	39.9847	55.331	64.0261	59.1147	55.6964
A0A1D5YL81	Uncharacterized protein PE=4 SV=1	2	15.6793	2	77.6976	66.4533	37.6744	23.1196	46.407	52.0584	42.6959	50.4061	67.7168	72.7316	55.3956	68.5428	38.0879	41.2286	40.3385	53.0884
A0A077RVJ6	Uncharacterized protein GN=TRAES_3BF052000020CFD_c1 PE=4 SV=1	3	15.5974	1	38.582	39.8591	44.0203	51.9845	48.6364	42.3963	29.4302	26.214	57.4413	70.5734	61.7876	65.6665	64.1612	62.0845	63.0857	64.7543
A0A1D5RYA8;A0A1D5RYA9;Q8H0B8	Uncharacterized protein PE=4 SV=1	2	12.479	8	35.0078	24.7817	44.7394	43.202	35.6144	31.3456	28.639	8.92126	28.6112	25.4105	18.2561	0	33.6303	11.6447	36.4296	31.8066
W5BZT1	Uncharacterized protein PE=4 SV=1	2	12.4579	4	69.062	67.8246	83.6528	90.749	109.117	186.84	187.772	188.585	106.982	104.841	154.577	145.863	146.426	150.066	88.1125	87.5936
A0A1D5Y7X4;A0A1D5Y7X7;W5EPF7	Uncharacterized protein GN=4351211 (1 of many) PE=4 SV=1	2	12.4091	1	1091.45	1094.05	1268.34	1474.98	1237.59	1128.91	1155.02	1118.11	1012.13	986.409	1052.55	984.335	1232.2	1067.72	1155.79	1168.21
A0A1D5WYS9	Uncharacterized protein PE=4 SV=1	2	11.547	6	48.6901	58.3384	55.2674	50.8827	48.929	63.1797	66.7989	61.9031	51.5292	33.1258	40.5696	40.0278	53.6729	44.8412	40.4244	65.6586
A0A1D5UB39;A0A1D5TQS5;A0A1D5U7T1;A0A1D5UEI0;A0A1D5UVM6;A0A1D5UZF2;A0A1D5V2N7;A0A1D5YEV1;A0A1D5YEV2;A0A1D5ZA97;A0A1D5ZTH9;A0A1D6BPL3;A0A1D6DKL8;W5B0B3;W5FVB0	Uncharacterized protein PE=4 SV=1	2	11.5114	3;5	30.5562	29.4017	15.6441	17.6137	59.488	55.5187	61.1023	54.9739	23.3818	20.8828	7.55565	7.33385	26.3651	26.9448	9.24283	8.14465
A0A1D5X5L8;A0A1D5YHY5;A0A1D5YYE6;A0A1D5ZWA4;W5DS33;W5FFT4;W5FR38	Uncharacterized protein PE=4 SV=1	2	11.4139	8	127.629	95.6868	81.526	85.272	67.4814	62.7602	67.8635	62.8794	48.2696	78.8193	54.0654	137.678	79.3403	96.028	63.7892	83.4131
A0A1D5TII5;W5BKG4	Uncharacterized protein PE=4 SV=1	2	11.3375	1	533.516	534.658	491.892	576.04	780.597	807.063	860.108	872.174	395.485	442.301	470.986	433.095	639.001	657.687	729.898	681.643
A0A1D5Z745;W5FI97	Uncharacterized protein PE=4 SV=1	2	11.2454	9	262.219	285.552	218.333	206.183	206.381	202.089	202.996	196.37	266.622	188.577	226.839	248.594	221.5	182.373	253.364	242.43
A0A1D6B6Z2;A0A1D6B6Z3	Uncharacterized protein PE=4 SV=1	2	11.2187	3	59.9416	59.3818	38.7802	36.4472	62.4785	64.1616	49.4854	48.0916	143.76	134.264	156.444	168.032	61.8516	54.9311	93.7729	93.0234
A0A1D5YXS8;W5FRN6	Uncharacterized protein PE=4 SV=1	2	11.128	6	676.873	683.824	576.096	561.524	579.138	577.792	288.447	283.533	1736	1723.28	3388.21	3399.25	4079.26	3879.83	3938.23	1342.89
A0A1D5T9F7	Uncharacterized protein PE=4 SV=1	2	11.1204	4	101.932	97.5578	109.139	101.095	125.103	99.6442	129.851	127.267	111.755	102.501	128.48	145.992	182.089	142.731	136.869	127.489
A0A1D5WMN9	Uncharacterized protein PE=4 SV=1	2	11.0951	9	434.069	323.766	372.843	297.85	367.655	344.824	512.673	507.222	673.494	530.571	290.466	374.398	450.138	374.55	325.522	387.91
A0A1D5VTU2;A0A1D5VTU3	Uncharacterized protein PE=4 SV=1	2	11.06	2	27.8507	27.7242	25.2437	27.6678	26.9831	25.1437	28.0642	24.1578	24.5539	27.3278	25.6707	25.3111	28.0849	30.5082	29.4208	25.5372
A0A1D5X5E6;A0A1D5X5E7	Uncharacterized protein PE=4 SV=1	2	11.0365	7	78.1521	80.3375	92.4281	99.3046	86.9895	96.4219	111.791	109.165	88.8099	89.8975	84.3809	122.224	112.115	105.475	109.08	99.5169
A0A1D5XN87	Uncharacterized protein PE=4 SV=1	2	11.0116	5	309.282	298.606	315.787	315.555	333.193	332.558	380.485	371.647	434.487	435.603	374.408	374.722	391.085	384.339	523.453	544.353
A0A1D6D6N6;A0A1D6D6N4;A0A1D6D6N5	Uncharacterized protein PE=4 SV=1	2	10.9462	3;5	139.848	138.261	120.096	116.326	103.868	118.11	116.087	136.05	179.661	188.167	173.141	191.9	211.468	209.616	113.137	95.1092
A0A1D5VZS6	Uncharacterized protein PE=4 SV=1	2	10.9186	4	45.6805	41.0429	46.6166	42.5706	57.7963	94.1112	97.0326	92.1749	38.4373	37.3927	54.3816	51.1079	55.2195	46.8496	44.2576	45.046
A0A1D5YGL3;W5FQG6	40S ribosomal protein S26 PE=3 SV=1	2	10.9066	8	55.4629	52.2454	44.2591	46.9071	48.0622	38.3494	33.6083	22.2199	51.231	46.4046	48.5988	18.1375	43.0511	44.6513	57.6705	43.486
A0A1D5W1Q5	Uncharacterized protein PE=4 SV=1	2	10.9042	5	110.948	111.98	125.797	122.342	114.488	112.321	83.3036	96.3235	88.1431	112.819	81.4623	109.438	125.564	131.735	95.0519	95.593
A0A1D5TUJ1	Uncharacterized protein PE=4 SV=1	2	10.8864	5	48.1398	41.617	42.8583	48.0745	47.3635	47.8394	41.8164	42.9046	47.3459	48.2379	44.6285	44.5186	58.8579	60.2819	67.1938	79.861
A0A1D6D9S6	Uncharacterized protein PE=4 SV=1	2	10.8442	4	291.618	279.519	350.267	373.658	490.206	844.203	796.326	877.47	421.853	399.985	637.368	582.418	497.71	602.067	541.119	605.705
A0A1D5UUG6	Uncharacterized protein PE=3 SV=1	2	10.7041	5	72.3667	77.6989	87.8331	86.578	70.7653	72.3545	70.3727	71.925	65.3403	66.6652	73.5767	73.7483	64.7354	64.0329	66.5959	66.8653
A0A1D6BHG9;A0A1D6BHH1;A0A1D6BHH0	Uncharacterized protein PE=4 SV=1	2	10.6711	2	94.5399	102.011	95.9257	71.0823	96.0909	80.7592	75.8992	62.2937	59.0451	97.1518	89.8641	83.918	69.9967	69.5344	69.6985	68.6528
A0A1D5SDF0	Uncharacterized protein PE=4 SV=1	2	10.643	2	35.5783	28.6337	32.1406	34.4158	40.6443	33.465	36.9371	35.8833	37.6383	35.046	28.2259	26.299	35.4885	35.9726	46.348	41.0146
A0A1D5TZ16	Uncharacterized protein PE=4 SV=1	2	10.6004	6	27.228	26.6264	25.5938	28.0094	31.6751	34.1307	19.0384	12.2223	33.5051	40.1579	42.7798	43.5553	63.0641	59.7699	62.0232	70.0682
A0A1D5XGR9	Uncharacterized protein PE=3 SV=1	2	10.507	5	24.7868	23.6095	34.6029	35.1039	27.3193	20.8545	23.6533	20.3606	151.566	101.058	186.084	166.607	239.444	226.482	275.47	284.996

## Sheet: Supplementry Table 1B
Accession	Description	New accession	New Description	Function	Allergen	ANOVA P	Mean TolC	SE TolC	Mean TolD	SE TolD	Mean SenC	SE SenC	Mean SenD	SE SenD	LOG2 TolD/TolC	Tukey TolD/TolC	LOG2 SenD/SenC	Tukey SenD/SenC	LOG2 TolC/SenC	Tukey TolC/SenC	LOG2 TolD/SenD	Tukey TolD/SenD	Cluster
I0IT51	Alpha/beta-gliadin PE=4 SV=1	-	-	nutrient reservoir activity	-	2.72161e-13	690.92	5.53054	591.188	10.0501	98.415	2.91287	112.538	8.82168	-0.224903		0.193456		2.81157	+	2.39321	+	↑Tol
A0A0K2QJY6	Alpha/beta-gliadin PE=4 SV=1	-	-	nutrient reservoir activity	-	8.80708e-12	295.545	9.21337	296.46	0.320909	117.64	0.394272	135.062	6.01468	0.00445966		0.199248	+	1.329	+	1.13421	+	↑Tol
A0A1D6AIQ8	Uncharacterized protein PE=4 SV=1	A0A0K2QJX7	Alpha/beta-gliadin GN=Gli-2 PE=4 SV=1	nutrient reservoir activity	-	2.0685e-11	161.22	2.38278	169.76	2.94312	425.035	18.4513	505.885	25.4559	0.0744659		0.251228	+	-1.39855	+	-1.57531	+	↑Sen
A0A0K2QJX0	Pseudo alpha/beta-gliadin PE=4 SV=1	-	-	nutrient reservoir activity	-	2.24869e-11	111.587	2.06748	88.5425	1.6931	10.28	0.306947	7.795	1.25242	-0.333734		-0.399219		3.44026	+	3.50575	+	↑Tol
P08453	Gamma-gliadin PE=3 SV=1	-	-	nutrient reservoir activity	-	2.69175e-11	470.5	6.31803	519.092	14.0075	836.42	11.2166	1061.94	35.2403	0.141797		0.344403	+	-0.830033	+	-1.03264	+	↑Sen
A0A1D5SBW4;A0A1D5SBW6;A0A1D5SBW7;W5A671	Uncharacterized protein PE=4 SV=1	A0A3B5YWS8	Arf-GAP domain-containing protein PE=4 SV=1	Golgi membrane GTPase activator activity	-	1.53023e-10	94.855	7.59261	65.8725	4.8562	264.682	2.17253	340.327	4.9291	-0.526048	+	0.362661	+	-1.48047	+	-2.36918	+	↑Sen
A0A0K2QJD9	Pseudo alpha/beta-gliadin PE=4 SV=1	-	-	nutrient reservoir activity	-	4.26805e-10	199.855	0.968937	219.822	9.13584	518.4	38.655	704.855	31.2101	0.137385		0.443261	+	-1.37511	+	-1.68099	+	↑Sen
A0A1D6DC72	Uncharacterized protein PE=4 SV=1	A0A3B5YPZ7	AAI domain-containing protein PE=4 SV=1	nutrient reservoir activity	-	6.04508e-10	108.665	12.6497	108.145	4.50276	579.72	22.4656	627.347	54.5073	-0.0069203		0.113909		-2.41547	+	-2.5363	+	↑Sen
A0A1D5XGR9	Uncharacterized protein PE=3 SV=1	A0A3B6KUX1	HSF_DOMAIN domain-containing protein PE=3 SV=1	DNA-binding transcription factor activity	-	7.23986e-10	29.525	3.0855	23.045	1.59867	151.33	18.1846	256.597	14.0366	-0.357483		0.761809	+	-2.35769	+	-3.47698	+	↑Sen
P04728	Alpha/beta-gliadin clone PTO-A10 (Fragment) PE=2 SV=1	-	-	nutrient reservoir activity	Allergen by similarity	2.94507e-09	20.605	0.455366	16.0625	0.430743	89.375	5.03842	116.693	20.4055	-0.359298		0.384769		-2.11688	+	-2.86094	+	↑Sen
A0A1D5XXC7;A0A1D5XXC9;W5EKI0;A0A1D5XXC8	Beta-amylase PE=3 SV=1	A0A3B6TZ67	Beta-amylase PE=3 SV=1	beta-amylase activity; polysaccharide catabolic process	-	5.11713e-09	976.223	35.7497	1030.24	34.6658	434.993	28.6194	407.478	21.3928	0.0776985		-0.0942701		1.16622	+	1.33819	+	↑Tol
A0A1D6AJC3;A0A1D6AFB6	Uncharacterized protein PE=4 SV=1	A0A0E3Z6M6	Alpha-gliadin (Fragment) GN=Gli-2 PE=4 SV=1	nutrient reservoir activity	-	5.74552e-09	13.79	0.448572	12.54	0.795173	43.05	0.751654	45.75	5.03841	-0.137085		0.0877585		-1.64239	+	-1.86723	+	↑Sen
P08489	Glutenin_ high molecular weight subunit PW212 PE=3 SV=1	-	-	nutrient reservoir activity	Allergome 2898Tri a 26	6.88072e-09	499.585	14.0829	524.99	27.5845	1099.74	25.5305	1376.73	107.505	0.0715597		0.324079	+	-1.13837	+	-1.39089	+	↑Sen
P02863;P04721;A0A1D6AVF5	Alpha/beta-gliadin PE=2 SV=2	-	-	nutrient reservoir activity	Allergen by similarity	1.76502e-08	792.36	14.7695	718.585	19.0588	2091.43	15.4637	2206.86	265.791	-0.140997		0.0775036		-1.40026	+	-1.61876	+	↑Sen
Q6SPZ3	Low molecular weight glutenin GN=Glu-A3 PE=4 SV=1	-	-	nutrient reservoir activity	Allergome 2674Tri a 36	2.07846e-08	758.228	15.7157	879.527	61.5495	2068.93	168.427	2003.47	16.333	0.214098		-0.0463874		-1.44818	+	-1.1877	+	↑Sen
I0IT65;P04723	Alpha-gliadin GN=gli-2 PE=4 SV=1	-	-	nutrient reservoir activity	-	2.3889e-08	1093.21	33.1013	932.323	20.929	591.915	29.7066	581.035	17.4481	-0.229673	+	-0.0267649		0.885112	+	0.682204	+	↑Tol
A0A1D5TII5;W5BKG4	Uncharacterized protein PE=4 SV=1	A0A3B6AUV5	Abhydrolase_3 domain-containing protein PE=4 SV=1	Hydrolase	-	2.94562e-08	534.027	17.1787	829.985	21.7016	435.47	15.5787	677.058	19.6571	0.636171	+	0.636705	+	0.294341	+	0.293807	+	↑D
A0A1D6BEI6	Uncharacterized protein PE=4 SV=1	A0A3B6QE76	Flocculation protein FLO11-like PE=4 SV=1	Cellular Component plant-type cell wall	-	4.28777e-08	297.448	27.0861	181.62	9.90241	82.7925	1.79858	144.28	6.69167	-0.711712	+	0.801299	+	1.84506	+	0.332052		↑Tol
A0A1D6S808	Pectinesterase PE=4 SV=1	A0A3B6NTI3	Pectinesterase PE=3 SV=1	pectinesterase activity; cell wall modification; pectin catabolic process	-	7.01023e-08	67.63	1.26307	54.6625	4.36278	792.065	194.535	2042.13	765.872	-0.307112		1.36639	+	-3.54988	+	-5.22338	+	↑Sen
P10385	Glutenin_ low molecular weight subunit PE=3 SV=1	-	-	nutrient reservoir activity	Allergome 2674Tri a 36	7.11043e-08	1049.15	9.62285	1071.76	29.8256	1104.39	8.60894	1540.8	47.1319	0.0307611		0.480434	+	-0.0740258		-0.523699	+	↑Sen
P04729	Gamma-gliadin B-I PE=2 SV=1	-	-	nutrient reservoir activity	-	7.21696e-08	128.632	2.44047	100.548	1.29864	91.3325	0.633369	89.9775	2.91454	-0.355378	+	-0.0215641		0.494055	+	0.160241	+	↑Tol
B2Y2S6	Low molecular weight glutenin subunit GN=GluB3-4 PE=4 SV=1	-	-	nutrient reservoir activity	-	1.25292e-07	614.352	16.0613	869.045	35.2092	483.02	13.6142	639.585	12.5337	0.500364	+	0.405053	+	0.346984	+	0.442295	+	↑D
A0A1D6DJR7;A0A1D6B2W2;W5G9F2;W5GX74	Uncharacterized protein PE=4 SV=1	A0A3B6PU53	Zinc finger CCCH domain-containing protein 17 PE=4 SV=1	mRNA binding; poly(A)+ mRNA export from nucleus	-	2.40415e-07	1374.1	39.4971	1077.15	60.6332	619.35	60.8892	579.808	14.3753	-0.351264	+	-0.0951809		1.14966	+	0.893577	+	↑Tol
P10387	Glutenin_ high molecular weight subunit DY10 GN=GLU-D1-2B PE=3 SV=1	-	-	nutrient reservoir activity	Allergome 2898Tri a 26	3.4166e-07	2656.41	88.6051	2528.93	27.464	1807.73	46.9617	2163.94	41.9187	-0.0709508		0.259485	+	0.555301	+	0.224865	+	↑Tol
P10386	Glutenin_ low molecular weight subunit 1D1 PE=2 SV=1	-	-	nutrient reservoir activity	Allergome 2674Tri a 36	4.28671e-07	2851.81	93.3633	2589.46	38.9172	1609.65	25.0185	1563.52	125.297	-0.139229		-0.0419516		0.825131	+	0.727853	+	↑Tol
P06659	Gamma-gliadin B PE=3 SV=1	-	-	nutrient reservoir activity	-	4.58007e-07	5360.5	218.371	7463.66	299.089	4051.5	186.029	6366.99	62.7586	0.477516	+	0.652155	+	0.403911	+	0.229272	+	↑D
A0A1D5ZV52;A0A1D5ZV53;A0A1D5ZV54	Uncharacterized protein PE=4 SV=1	A0A3B6TDU3	Vinculin PE=4 SV=1	cell surface receptor signaling pathway	-	5.12325e-07	74.1025	3.61438	62.645	3.03652	54.3125	1.57266	37.005	1.49146	-0.242323		-0.553564	+	0.448238	+	0.759479	+	↑Tol
A0A1D5Y5R2;W5EST8;A0A1D5Y5R3;A0A1D5Y5R4	Uncharacterized protein PE=4 SV=1	A0A3B6JER7	Cupin type-1 domain-containing protein PE=4 SV=1	nutrient reservoir activity	-	6.9104e-07	2180.66	65.6181	2295.48	71.0808	3564.24	176.301	2965.02	54.6152	0.0740278		-0.265553	+	-0.708827	+	-0.369246	+	↑SenC
M9TG60	Gamma-gliadin 1 PE=2 SV=1	-	Gamma gliadin-A1 GN=Gli-1 PE=2 SV=1	nutrient reservoir activity	-	6.9607e-07	1483.88	5.19677	1971.34	140.128	591.762	8.69108	778.295	111.797	0.409806		0.395299		1.32628	+	1.34079	+	↑Tol
A0A1D5XS09;A0A1D5XS10	Uncharacterized protein PE=4 SV=1	A0A3B6ILV9	Globulin-1 PE=4 SV=1	nutrient reservoir activity	-	7.66219e-07	608.755	21.3589	667.6	16.7044	1030.04	52.8445	848.277	18.4311	0.133122		-0.280096	+	-0.75877	+	-0.345552	+	↑SenC
P0CZ09	Avenin-like a5 PE=3 SV=1	-	-	nutrient reservoir activity	-	8.99022e-07	17.235	1.19388	12.345	0.383438	21.035	1.31266	27.05	0.349833	-0.481414	+	0.362837	+	-0.28745		-1.1317	+	↑SenD
A0A1D5Y5R1	Uncharacterized protein PE=4 SV=1	A0A3B6JDG3	Cupin type-1 domain-containing protein PE=4 SV=1	nutrient reservoir activity	-	1.15675e-06	1084.42	72.0262	1154.68	31.0883	1893.33	91.7584	1786.12	35.0827	0.0905725		-0.0840968		-0.804002	+	-0.629333	+	↑Sen
A0A1D5VIX2;W5DIU6;A0A1D5VIX1;A0A1D5W9D9;A0A1D5W9E0	Uncharacterized protein GN=4325211 (1 of many) PE=3 SV=1	A0A3B6EEA7	Triosephosphate isomerase, cytosolic PE=3 SV=1	triose-phosphate isomerase activity; glycerol catabolic process	-	1.58657e-06	103.138	2.0344	129.452	2.35012	149.01	3.07265	141.75	5.26805	0.327854	+	-0.0720604		-0.53084	+	-0.130926		↑Sen
A0A1D5STA1	Uncharacterized protein PE=4 SV=1	A0A3B6A1M6	AP2/ERF and B3 domain-containing protein PE=4 SV=1	DNA-binding transcription factor activity	-	1.68442e-06	44.7025	1.57354	82.825	7.52616	72.05	2.81098	101.305	2.96397	0.889711	+	0.491635	+	-0.688643	+	-0.290567		↑TolD
Q00M56	LMW-GS P-31 GN=GluD3-3 PE=2 SV=1	-	LMW-D1 GN=GluD3-3 PE=2 SV=1	nutrient reservoir activity	Allergome 2674Tri a 36	2.20242e-06	639.932	7.5481	870.357	61.8502	399.423	30.9733	445.188	15.6796	0.443688	+	0.156497		0.680004	+	0.967195	+	↑Tol
D2KFH1	Avenin-like a4 PE=2 SV=1	M9TGF7	Gamma gliadin-D2 GN=Gli-1 PE=2 SV=1	nutrient reservoir activity	-	2.53986e-06	72.5025	1.36246	61.9425	4.40426	94.2125	2.19658	106.818	0.54187	-0.227101		0.181158		-0.377888	+	-0.786147	+	↑Sen
P0CZ10	Avenin-like a6 PE=3 SV=1	-	-	nutrient reservoir activity	-	2.88607e-06	385.243	56.6547	312.535	48.017	23.81	6.60711	35.055	0.857803	-0.301749		0.558053		4.01613	+	3.15633	+	↑Tol
A0A1D6REQ9	Uncharacterized protein PE=4 SV=1	M9TGF7	Gamma gliadin-D2 GN=Gli-1 PE=2 SV=1	nutrient reservoir activity	-	2.90889e-06	257.447	9.39124	258.748	8.55478	318.808	5.29476	395.853	16.719	0.00726651		0.312277	+	-0.308407	+	-0.613418	+	↑Sen
Q8W3V4	LMW-glutenin P3-6 GN=lmw-gs PE=4 SV=1	-	-	nutrient reservoir activity	-	3.04337e-06	652.67	21.1385	651.283	14.7511	1141.07	22.3296	1177.36	118.333	-0.00307032		0.0451651		-0.805965	+	-0.8542	+	↑Sen
Q8W3V5	LMW-glutenin P3-42 GN=lmw-gs PE=2 SV=1	-	LMW-D7 GN=lmw-gs PE=2 SV=1	nutrient reservoir activity	-	3.25724e-06	165.852	8.74193	117.893	5.24424	108.962	1.14344	97.2025	3.09091	-0.492429	+	-0.164766		0.606069	+	0.278407	+	↑Tol
Q00M61	LMW-GS GN=GluD3-1 PE=2 SV=1	-	LMW-D6 GN=GluD3-1 PE=2 SV=1	nutrient reservoir activity	-	3.57137e-06	1017.73	26.2639	1137.13	14.5671	952.395	10.3748	883.192	17.598	0.160035	+	-0.108832		0.0957265		0.364594	+	↑Tol
A0A077RPF9;A0A1D5VRK4	Peroxidase GN=TRAES_3BF171700070CFD_c1 PE=3 SV=1	-	-	lactoperoxidase activity; response to oxidative stress	-	5.5264e-06	764.76	6.09134	1121.4	35.8747	1395.02	156.075	1901.6	115.541	0.552225	+	0.446928	+	-0.867207	+	-0.76191	+	↑Sen
W5ECA4;A0A1D5XS07;A0A1D5XS08	Uncharacterized protein PE=4 SV=1	A0A3B6IJ76	Globulin-1 PE=4 SV=1	nutrient reservoir activity	-	9.29606e-06	2528.6	171.508	2926.29	104.006	4523.35	231.506	3465.39	64.9036	0.210735		-0.384377	+	-0.839056	+	-0.243944		↑SenC
P04722	Alpha/beta-gliadin A-II PE=2 SV=1	-	-	nutrient reservoir activity	Allergen by similarity	1.01914e-05	227.68	18.3883	260.4	7.0335	373.952	16.5625	418.26	21.3439	0.193722		0.161545		-0.715848	+	-0.683671	+	↑Sen
A0A1D5T345;W5AMI8;W5AB71;W4ZUK2	Uncharacterized protein PE=4 SV=1	A0A3B5ZRA1	Glucose and ribitol dehydrogenase PE=4 SV=1	oxidoreductase activity	-	1.3295e-05	505.68	7.28584	502.922	23.0633	525.005	6.85705	388.275	7.11062	-0.00788862		-0.435252	+	-0.0541065		0.373257	+	↓SenD
B2BZD1	LMW-GS GN=Glu-D3 PE=4 SV=1	-	-	nutrient reservoir activity	Allergome 2674Tri a 36	1.61494e-05	1604.34	21.3961	1895.2	72.0877	2138.97	55.2137	2452.19	125.462	0.240372	+	0.197154		-0.414936	+	-0.371719	+	↑Sen
P08488;A0A1D5SVW4	Glutenin_ high molecular weight subunit 12 PE=3 SV=1	-	Glutenin, high molecular weight subunit 12 PE=3 SV=1	nutrient reservoir activity	Allergome 2898Tri a 26	1.64643e-05	2605.53	69.4028	2465.42	37.0182	1921.88	56.2731	2518.34	88.8561	-0.0797391		0.389956	+	0.439056	+	-0.0306396		↑Tol
P16315	Glutenin_ low molecular weight subunit PTDUCD1 PE=2 SV=1	-	-	nutrient reservoir activity	-	1.77796e-05	125.595	2.66341	145.73	7.23463	100.087	4.11077	149.84	3.4229	0.214519		0.582161	+	0.327517	+	-0.0401249		↑D
A0A1D5YXS8;W5FRN6	Uncharacterized protein PE=4 SV=1	A0A3B6MP81	AP2-like factor PE=4 SV=1	DNA-binding transcription factor activity	-	1.78208e-05	624.577	32.3657	432.228	84.4367	2561.68	480.394	3310.05	657.055	-0.53109		0.369761		-2.03614	+	-2.93699	+	↑Sen
A0A1D5TD60;A0A1D5TD61;A0A1D5TD62;A0A1D5TD63;A0A1D5U4M2;A0A1D5ULA5;A0A1D5ULA6;A0A1D5ULA7	Uncharacterized protein PE=3 SV=1	A0A3B6B4V9	Protein argonaute 2-like PE=3 SV=1	nucleic acid binding; RNA-mediated gene silencing	-	2.00545e-05	50.0775	1.09512	50.64	5.13949	23.2925	1.67454	34.565	2.27474	0.0161149		0.569446	+	1.1043	+	0.550965	+	↑Tol
A0A1D6B6Z2;A0A1D6B6Z3	Uncharacterized protein PE=4 SV=1	A0A3B6QL90	PGG domain-containing protein PE=4 SV=1	Multi-pass membrane protein	-	2.86128e-05	48.6375	6.38261	56.055	4.21814	150.622	7.36936	75.8925	10.2045	0.204774		-0.988908	+	-1.6308	+	-0.437114		↑SenC
A0A1D6DFK9;P93594;A0A1D6DBP9	Beta-amylase PE=3 SV=1	A0A3B6C4B2	Beta-amylase PE=3 SV=1	beta-amylase activity; polysaccharide catabolic process	-	3.45099e-05	248.947	9.21575	226.958	13.2604	167.3	6.10379	177.97	4.43569	-0.133419		0.0891967		0.573404	+	0.350788	+	↑Tol
Q5EI64	Pyrroline-5-carboxylate reductase PE=2 SV=1	-	-	pyrroline-5-carboxylate reductase activity; L-proline biosynthetic process	-	3.51433e-05	279.962	10.3661	150.945	17.5326	149.8	7.77449	131.468	7.1287	-0.891211	+	-0.188331		0.902196	+	0.199317		↑Tol
A0A1D6APZ0;A0A1D6ABF1	Uncharacterized protein PE=3 SV=1	A0A3B6PUE5	Aspartic proteinase oryzasin-1 PE=3 SV=1	aspartic-type endopeptidase activity; lipid metabolic process	-	4.38424e-05	76.6225	1.24894	69.675	3.85802	48.62	0.437398	52.0225	3.91282	-0.137127		0.0975858		0.656218	+	0.421505	+	↑Tol
A0A1D6RY36;A0A1D6RY37;A0A1D6RY38;A0A1D6RY39;A0A1D6RY41;A0A1D6RY42	Uncharacterized protein PE=4 SV=1	A0A3B6UC79	SH2 domain-containing protein PE=4 SV=1	epigenetic regulation of gene expression	-	5.59906e-05	116.107	1.44828	121.347	5.9639	144.785	5.68538	204.053	18.7128	0.0636832		0.495028	+	-0.318451		-0.749796	+	↑Sen
W5FM07	Uncharacterized protein PE=4 SV=1	A0A3B6LDJ7	Thaumatin-like protein PE=4 SV=1	defense response	-	5.99352e-05	221.355	6.25697	208.452	26.5151	372.493	78.3128	10.2425	10.2425	-0.0866432		-5.18457	+	-0.750849		4.34708	+	↓SenD
A0A1D5XG58;A0A1D5XG59;A0A1D5XG60	Uncharacterized protein PE=4 SV=1	A0A3B6ISM7	Cupin type-1 domain-containing protein PE=4 SV=1	nutrient reservoir activity	-	7.10582e-05	393.125	22.9595	361.582	4.45905	401.11	14.6427	287.827	2.28981	-0.120663		-0.478793	+	-0.0290098		0.32912	+	↓SenD
M9TK56	Gamma-gliadin 5 PE=2 SV=1	-	-	nutrient reservoir activity	-	7.67466e-05	4162.51	8.12543	4535.61	131.322	3553.62	22.9744	3948.96	139.646	0.123841		0.152183	+	0.228163	+	0.199821	+	↑D
Q2A783	Avenin-like b1 GN=AVNLB PE=1 SV=1	-	-	nutrient reservoir activity	-	9.31295e-05	216.368	6.31245	311.455	8.46895	338.635	32.5124	423.778	34.4854	0.52554	+	0.323576		-0.646247	+	-0.444283	+	↑Sen
P0CZ05	Avenin-like b2 PE=2 SV=1	-	-	nutrient reservoir activity	-	9.31347e-05	102.637	2.99278	147.74	4.01508	160.632	15.4224	201.022	16.3584	0.525503	+	0.323593		-0.646206	+	-0.444296	+	↑Sen
A0A1D5TUJ1	Uncharacterized protein PE=4 SV=1	A0A3B6CGC2	SWIB domain-containing protein PE=4 SV=1	Cellular Component nucleus	-	9.7243e-05	45.1725	1.71195	44.98	1.53177	46.185	0.947387	66.5475	4.79596	-0.00616117		0.52696	+	-0.0319796		-0.565101	+	↑Sen
A0A1D6A0V8	Uncharacterized protein PE=4 SV=1	A0A3B6ML03	Uncharacterized protein PE=4 SV=1	transcription corepressor activity: histone deacetylation causing negative regulation of transcription by RNA polymerase II	-	0.000127808	10.1475	0.951248	11.28	3.05245	2.075	0.420842	9.04	1.41359	0.152643		2.12321	+	2.28994	+	0.319372		↑D
B2Y2Q1	Low molecular weight glutenin subunit GN=GluB3-1 PE=4 SV=1	-	-	nutrient reservoir activity	Allergome 2674Tri a 36	0.000137629	792.117	7.79264	1068.26	74.6969	1089.08	33.3971	1155.94	10.6572	0.43148	+	0.0859564		-0.459327	+	-0.113803		↑Sen
P33432	Puroindoline-A GN=PINA PE=1 SV=2	-	-	toxin activity; dfense response to bacterium	-	0.000159605	719.392	113.928	576.883	47.7965	1215.05	142.236	1459.97	65.7007	-0.318502		0.26492		-0.756168	+	-1.33959	+	↑Sen
P04724	Alpha/beta-gliadin A-IV PE=2 SV=1	-	-	nutrient reservoir activity	Allergen by similarity	0.000199468	696.095	37.4979	511.835	14.636	472.215	2.53843	779.308	78.3743	-0.443605	+	0.722749	+	0.55984	+	-0.606514	+	↑SenD
A0A1D6BEU5	Endoglucanase PE=3 SV=1	A0A3B6QB34	Endoglucanase PE=3 SV=1	cellulase activity; Cellulose degradation	-	0.000251773	146.452	2.62726	150.917	4.23818	158.322	4.90999	179.8	2.27244	0.0433272		0.183527	+	-0.112433		-0.252633	+	↑Sen
A0A1D6CM14;A0A1D6BR50;A0A1D6C4W1;A0A1D6CM15;A0A1D6BR51;A0A1D6C6N2	Uncharacterized protein PE=4 SV=1	A0A3B6TZD9	chitinase PE=4 SV=1	chitinase activity; chitin catabolic process; defense response to fungus	-	0.000272035	812.382	45.0912	949.235	14.4758	1132.38	43.0137	1164.72	60.8931	0.224606		0.0406314		-0.479121	+	-0.295146	+	↑Sen
A0A1D5TZ16	Uncharacterized protein PE=4 SV=1	A0A3B6CG80	Myb-like domain-containing protein PE=4 SV=1	-	-	0.000350717	26.865	0.510319	24.2675	5.20163	40.0025	2.28305	63.73	2.22205	-0.146702		0.671883		-0.574362		-1.39295	+	↑Sen
A0A1D5VZS6	Uncharacterized protein PE=4 SV=1	A0A3B6FLS4	VQ domain-containing protein PE=4 SV=1	calmodulin binding in response to osmotic stress	-	0.000373342	43.9775	1.30675	85.2775	9.21346	45.33	4.33807	47.845	2.51736	0.955399	+	0.077902		-0.0437006		0.833797	+	↑TolD
A0A1D5ZYB1;A0A1D5ZYB5;W5FRT9	Uncharacterized protein PE=4 SV=1	A0A3B6MSN0	RRM domain-containing protein PE=4 SV=1	RNA-binding	-	0.000397773	43.5	1.40833	74.8925	6.66415	45.1175	4.14616	58.5425	2.01731	0.783806	+	0.375797		-0.0526717		0.355337		↑TolD
W5FZ62;P93693	Uncharacterized protein PE=3 SV=1	A0A3B6MWJ8	SERPIN domain-containing protein PE=3 SV=1	serine-type endopeptidase inhibitor activity	-	0.000409934	1151.92	40.6964	1624.2	139.584	1346.89	23.6264	1776.46	41.8024	0.49569	+	0.399378	+	-0.225583		-0.129271		↑TolD
A1EHE7	Gamma-gliadin PE=2 SV=1	-	Gamma gliadin-D3 GN=Gli-1 PE=2 SV=1	nutrient reservoir activity	Allergome 3678Tri a 20	0.0004418	901.893	25.0429	882.623	13.7322	718.802	18.8421	1140.08	105.857	-0.031159		0.665465	+	0.32736	+	-0.369264	+	↑SenD
Q0Q5D9;A0A1D5S923	Globulin 1 PE=4 SV=1	-	-	nutrient reservoir activity	-	0.000503524	559.302	18.9264	1062.2	156.256	743.985	29.1063	1031.48	44.1011	0.925348	+	0.471367		-0.411645		0.0423364		↑TolD
A0A1D6D9S6	Uncharacterized protein PE=4 SV=1	A0A3B6ASG7	FBD domain-containing protein PE=4 SV=1	-	-	0.000607934	323.767	22.699	752.052	88.8551	510.407	58.6939	561.65	25.9551	1.21588	+	0.138022		-0.656691	+	0.421162		↑TolD
I6QQ39;A0A1D5X6G4	Globulin-3A GN=Glo-3A PE=2 SV=1	-	-	nutrient reservoir activity	-	0.000608487	4437.2	216.433	3760.56	103.238	5192.94	195.69	4694.18	176.535	-0.238702	+	-0.145678		-0.226903		-0.319927	+	↑SenC
A0A077RVJ6	Uncharacterized protein GN=TRAES_3BF052000020CFD_c1 PE=4 SV=1	-	PB1 domain-containing protein GN=TRAES_3BF052000020CFD_c1 PE=4 SV=1	Transcription regulation	-	0.000616371	43.61	3.02198	36.67	5.30678	63.8675	2.79585	63.52	0.590268	-0.250059		-0.00787106		-0.550423	+	-0.792611	+	↑Sen
A0A0E3Z7G8	Alpha-gliadin (Fragment) PE=4 SV=1	-	-	nutrient reservoir activity	-	0.000635946	223.972	2.35677	207.493	19.0814	282.843	25.0873	349.537	11.4994	-0.110262		0.305448		-0.336677		-0.752388	+	↑Sen
A0A1D6B4X5;W5GWT6	Uncharacterized protein PE=3 SV=1	A0A3B6QML0	Aspartic proteinase oryzasin-1 PE=3 SV=1	aspartic-type endopeptidase activity; ;lipid metabolic process; proteolysis	-	0.000672529	270.823	17.8898	302.78	11.4331	246.46	2.54017	404.315	38.3764	0.160922		0.714126	+	0.135994		-0.41721	+	↑SenD
B6UKP0	Gamma-gliadin GN=ll927 PE=2 SV=1	-	Gamma gliadin-D1 GN=ll927 PE=2 SV=1	nutrient reservoir activity	-	0.000880665	2990.4	149.911	2383.82	55.9191	1594.6	28.1935	2131.47	305.459	-0.327067		0.418658		0.907149	+	0.161423		↑Tol
Q6T484	Class I chitinase PE=2 SV=1	-	chitinase PE=2 SV=1	chitinase activity	Allergome 9595Tri a Endochitinase	0.000906834	98.7425	5.04041	172.7	19.3128	105.905	5.94344	131.765	7.2655	0.806525	+	0.315197		-0.101028		0.390301		↑TolD
W5G1S5;D9ZLW0	Uncharacterized protein PE=4 SV=1	A0A3B6MKW8	Outer envelope pore protein 16-2, chloroplastic PE=4 SV=1	transmembrane transporter activity	-	0.00104252	122.148	2.71781	104.13	1.42199	129.16	4.36974	120.935	4.61024	-0.230239	+	-0.0949276		-0.0805351		-0.215846	+	↑SenC
P16851;A0A1D6CFU7	Alpha-amylase/trypsin inhibitor CM2 PE=1 SV=2	-	-	alpha-amylase inhibitor activity; serine-type endopeptidase inhibitor activity	Allergome 8188Tri a 29	0.00130806	842.933	38.3411	767.955	19.8224	1197.56	128.695	1125.57	64.7402	-0.134395		-0.0894484		-0.506612	+	-0.551559	+	↑Sen
A0A1D6REH6	Uncharacterized protein PE=4 SV=1	A0A3B5Z3G6	Seed biotin-containing protein SBP65-like PE=4 SV=1	nutrient reservoir activity	-	0.00141996	194.542	8.03125	182.743	6.29808	231.572	6.1597	195.737	4.74322	-0.0902731		-0.242544	+	-0.251379	+	-0.099108		↑SenC
A0A1D5WXM8;A0A1D5WXM9;A0A1D5WXN0	Uncharacterized protein PE=4 SV=1	A0A3B6RP22	Transcriptional regulator SLK2 PE=4 SV=1	transcription regulator complex: positive and negative regulation of transcription by RNA polymerase II	-	0.00158897	122.435	5.03891	128.835	4.98731	100.955	3.44357	126.98	3.78941	0.0735086		0.330889	+	0.278304	+	0.0209235		↑D
A0A1D6BRM9;A0A1D6BRN0;C7C4X1	Glyceraldehyde-3-phosphate dehydrogenase GN=4344564 (1 of many) PE=3 SV=1	A0A3B6RKE8	Glyceraldehyde-3-phosphate dehydrogenase PE=3 SV=1	glyceraldehyde-3-phosphate dehydrogenase (NAD+) (phosphorylating) activity; glucose metabolic process	-	0.00159365	254.347	4.20384	260.81	5.84619	236.063	3.03399	206.74	12.7431	0.0361983		-0.191351		0.107632		0.335182	+	↑Tol
Q6W8Q2;A0A1D5V023	1-Cys peroxiredoxin PER1 GN=PER1 PE=2 SV=1	-	-	thioredoxin-dependent peroxiredoxin activity	Allergome 6327Tri a 32 9499Tri a 32.0101	0.00159522	75.75	2.9507	100.33	2.97346	91.31	0.650141	81.96	4.81428	0.405435	+	-0.155853		-0.269527	+	0.291761	+	↑SenC-↑TolD
A0A1D5UUG6	Uncharacterized protein PE=3 SV=1	A0A0C4BIW4	ribosomal protein S11 GN=CAMPLR22A2D_LOCUS2947 PE=3 SV=1	mRNA 5'-UTR binding; structural constituent of ribosome	-	0.00176353	81.12	3.68663	71.355	0.468428	69.835	2.22813	65.56	0.695881	-0.185043	+	-0.0911345		0.216107	+	0.122199		↑Tol
A0A1D5XN87	Uncharacterized protein PE=4 SV=1	A0A3B6IUP8	RNA helicase SDE3 PE=4 SV=1	helicase activity; RNA-mediated post-transcriptional gene silencing	-	0.00190348	309.81	4.02641	354.472	12.5999	404.805	17.4607	460.805	42.4388	0.19429		0.186929		-0.385843	+	-0.378483	+	↑Sen
A0A096USZ7;A0A1D5ZFW3;A0A1D5ZFW4;A0A1D6S485;A0A1D6S487;A0A1D6S488;A0A1D6S489;A0A1D6S490	Uncharacterized protein PE=3 SV=1	A0A3B6LDV5	5-methyltetrahydropteroyltriglutamate--homocysteine S-methyltransferase PE=3 SV=1	5-methyltetrahydropteroyltriglutamate-homocysteine S-methyltransferase activity; isocitrate dehydrogenase (NAD+) activity; zinc ion binding	-	0.00239888	46.39	0.796597	44.95	0.951166	39.1075	1.30462	41.82	1.21506	-0.0454927		0.0967478		0.246369	+	0.104128		↑Tol
L0GED8;A0A1D5XVH4	14-3-3 protein GN=14R2 PE=2 SV=1	-	-	signal transduction	-	0.00287249	153.678	7.41244	194.265	2.16083	180.822	4.46276	155.653	8.54594	0.33812	+	-0.216245		-0.234668		0.319697	+	↑SenC-↑TolD
A0A1D6A0H6;A0A1D6S216;A0A1D6S220;A0A1D6S224;W5G1K3;A0A1D6S217;A0A1D6S215;A0A1D6S218	Uncharacterized protein PE=4 SV=1	A0A3B6MJZ2	5-methyltetrahydropteroyltriglutamate--homocysteine S-methyltransferase PE=3 SV=1	5-methyltetrahydropteroyltriglutamate-homocysteine S-methyltransferase activity; isocitrate dehydrogenase (NAD+) activity; zinc ion binding	-	0.00350097	59.705	3.36579	63.165	1.12088	49.4825	1.65796	60.155	2.01746	0.0812737		0.281766	+	0.270933	+	0.0704407		↑D
Q94G92	Gamma-gliadin PE=2 SV=1	-	Gamma gliadin-D4 GN=Gli-1 PE=2 SV=1	nutrient reservoir activity	Allergome 3678Tri a 20	0.00389999	281.275	9.56575	255.708	10.4856	254.292	3.82695	334.302	24.2736	-0.137487		0.394665	+	0.145492		-0.38666	+	↑SenD
A0A1D5UB39;A0A1D5TQS5;A0A1D5U7T1;A0A1D5UEI0;A0A1D5UVM6;A0A1D5UZF2;A0A1D5V2N7;A0A1D5YEV1;A0A1D5YEV2;A0A1D5ZA97;A0A1D5ZTH9;A0A1D6BPL3;A0A1D6DKL8;W5B0B3;W5FVB0	Uncharacterized protein PE=4 SV=1	A0A3B6C463	Skp1_POZ domain-containing protein PE=4 SV=1	-	-	0.00391779	23.3025	3.8834	57.77	1.4986	14.7875	4.27006	17.6725	5.19221	1.30984		0.257128		0.656107		1.70881	+	↑Tol
A0A1D6CJI9;A0A1D6CJL6	Uncharacterized protein PE=3 SV=1	A0A3B6SFK5	SHSP domain-containing protein PE=3 SV=1	unfolded protein binding; protein complex oligomerization; protein folding; response to heat; response to hydrogen peroxide; response to salt stress	-	0.00430185	11.28	1.14027	5.375	1.29475	1.99	1.98334	8.2975	0.394702	-1.06943		2.05991	+	2.50293	+	-0.626412		↑Tol
P17314	Alpha-amylase/trypsin inhibitor CM3 PE=1 SV=1	-	-	alpha-amylase inhibitor activity; serine-type endopeptidase inhibitor activity	Allergome 1051Tri a 30 8191Tri a 30.0101	0.00439278	1303.14	103.263	1449.86	90.6473	1853.02	27.3603	1428.96	79.675	0.153924		-0.374914	+	-0.507884	+	0.0209532		↑SenC
W5BE38	Oleosin PE=3 SV=1	A0A3B6CDS3	Oleosin PE=3 SV=1	Component of membrane; monolayer-surrounded lipid storage body	-	0.00483896	260.71	4.81305	272.358	24.1311	202.278	8.35952	185.002	18.4775	0.0630558		-0.128791		0.36611		0.557957	+	↑Tol
A0A1D6B9Q5;A0A1D6ATX4;W5GW69	Uncharacterized protein PE=4 SV=1	A0A3B6QFA8	zinc_ribbon_10 domain-containing protein PE=4 SV=1	endoplasmic reticulum tubular network organization	-	0.00490942	29.67	7.25291	87.4925	4.19317	48.66	9.71866	75.4525	11.6774	1.56015	+	0.632832		-0.713731		0.213591		↑TolD
X2KVH9	Alpha-gliadin PE=4 SV=1	-	-	nutrient reservoir activity	-	0.00505972	996.95	41.7169	772.452	43.5323	759.835	21.4998	894.982	49.4618	-0.368075	+	0.236173		0.391835	+	-0.212413		↑Tol
A0A1D5VCF0;A0A1D5VCF1	Uncharacterized protein PE=4 SV=1	A0A3B6EIF4	DUF3453 domain-containing protein PE=4 SV=1	mRNA polyadenylation	-	0.00543089	34.4575	0.489138	35.9625	1.12918	40.6575	2.17988	33.1225	0.41566	0.0616753		-0.29571	+	-0.238704	+	0.118682		↑SenC
A0A1D5SU51;A0A1D5SU49;A0A1D5SU50	Uncharacterized protein PE=4 SV=1	A0A3B6A0K5	Seed biotin-containing protein SBP65-like PE=4 SV=1	nutrient reservoir activity	-	0.00573567	121.782	6.58013	114.05	7.45077	156.232	3.256	126.015	7.84949	-0.0946404		-0.310099		-0.359388	+	-0.143929		↑SenC
W5BZT1	Uncharacterized protein PE=4 SV=1	-	Protein phosphatase GN=CAMPLR22A2D_LOCUS3668 PE=4 SV=1	protein tyrosine/serine/threonine phosphatase activity	-	0.00600444	77.82	5.61183	168.08	19.6566	128.065	12.9218	118.05	17.4521	1.11094	+	-0.117478		-0.718663		0.50975		↑TolD
A0A1D5VFL6;A0A1D5RWG3;A0A1D6DKA1	Uncharacterized protein PE=4 SV=1	W5BSX7	40S Ribosomal protein S10 GN=CAMPLR22A2D_LOCUS3027 PE=3 SV=1	structural constituent of ribosome	-	0.00621161	334.6	28.3358	248.8	4.05483	227.515	20.6063	272.097	9.55054	-0.427451	+	0.258162		0.556476	+	-0.129137		↑Tol
A0A1D6D852	Uncharacterized protein PE=4 SV=1	A0A3B6SU01	chitinase PE=4 SV=1	chitinase activity	-	0.00649027	162.368	6.07939	183.905	3.47439	175.838	2.40328	160.838	3.97202	0.179698	+	-0.128639		-0.11498		0.193357	+	↑SenC-↑TolD
A0A1D5S0Z8;A0A1D5S0Z9	Uncharacterized protein PE=4 SV=1	A0A3B5XV32	11S globulin PE=3 SV=1	nutrient reservoir activity	-	0.00717975	620.608	82.1554	501.19	8.67353	588.255	9.50853	772.208	20.3127	-0.308323		0.392547		0.0772393		-0.623631	+	↑SenD
A0A1D5RU96;A0A1D5SC15;A0A1D5SFV9;A0A1D5UIL2;A0A1D5YHM2;A0A1D5Z4E5;A0A1D5Z8I6;A0A1D6D2I6;A0A1D6S2R2;P62785;P62786;W4ZVZ3;W5B8I7;A0A1D5UUD2;A0A1D5WHJ9;A0A1D5XN63;A0A1D5YNC6;A0A1D6AV42;A0A1D6BR46;A0A1D6BSA4;A0A1D6REC6;A0A1D5ZAZ0;A0A1D5RRC7;A0A1D5UFU8;A0A1D5VE39;A0A1D5YEZ6;A0A1D5YP13;A0A1D5YP14;A0A1D5YP15;A0A1D6AUG0;W5BL01	Histone H4 PE=3 SV=1	P62785	Histone H4 variant TH011 PE=3 SV=2	DNA binding; protein heterodimerization activity; structural constituent of chromatin	-	0.0074304	451.3	32.9686	446.83	36.4635	351.545	7.64383	516.487	27.3795	-0.0143607		0.555024	+	0.360377		-0.209007		↑D
A0A1D6DHS4	Uncharacterized protein PE=4 SV=1	A0A3B6IJ78	AAI domain-containing protein PE=4 SV=1	-	-	0.00942654	108.463	12.5764	125.998	5.20482	133.75	7.05886	163.61	7.68447	0.216199		0.290722		-0.302343		-0.376866		↑Sen
A0A1D5S346	Uncharacterized protein PE=4 SV=1	B6UKM9	Gamma gliadin-A3 GN=ll908 PE=2 SV=1	nutrient reservoir activity	Allergome 3678Tri a 20	0.00955867	2580.04	38.2023	3875.49	179.609	2166.08	481.757	3663.26	295.054	0.586984		0.758044	+	0.252309		0.0812487		↑D
A0A1D6CE95;A0A1D6CE94	Uncharacterized protein PE=4 SV=1	A0A3B6SH07	Chromatin structure-remodeling complex protein SYD-like PE=4 SV=1	ATP-dependent chromatin remodeler activity; positive regulation of transcription by RNA polymerase II	-	0.0101429	480.8	17.5761	451.295	53.22	387.677	8.22133	299.837	37.2993	-0.0913661		-0.370676		0.31058		0.58989	+	↑Tol
A0A1D5X6G5	Uncharacterized protein PE=4 SV=1	I6QQ39	Globulin-3A GN=Glo-3A PE=2 SV=1	nutrient reservoir activity	-	0.011379	63.1675	1.59938	55.7825	2.63312	58.74	0.522032	52.995	1.49138	-0.17937		-0.148487		0.104839		0.0739564		↑Tol
P18573	Alpha/beta-gliadin MM1 PE=1 SV=1	-	-	nutrient reservoir activity	Allergen by similarity	0.0127035	2217.09	120.85	2014.7	41.2646	1642.03	44.6234	2100.22	180.901	-0.138101		0.355066	+	0.433188	+	-0.0599789		↑Tol
A0A1D5XQP7;A0A1D5XQP9;A0A1D5XQQ0;A0A1D5Y681;A0A1D5Y683;Q93XQ7;Q93XQ8;A0A1D5XQQ1	Protein disulfide-isomerase GN=4350002 (1 of many) PE=3 SV=1	A0A3B6IQT3	Protein disulfide-isomerase PE=3 SV=1	protein disulfide isomerase activity	-	0.0128003	207.595	8.02682	231.753	12.5862	245.45	8.25718	258.603	8.54682	0.158813		0.0753071		-0.241658		-0.158151		↑Sen
B2Y2Q6	Low molecular weight glutenin subunit GN=GluB3-2 PE=4 SV=1	-	LMW-B2 GN=GluB3-2 PE=4 SV=1	nutrient reservoir activity	Allergome 2674Tri a 36	0.0137827	11983.9	118.22	13156.5	262.326	13993.1	273.605	13879.1	698.416	0.134675		-0.0117994		-0.223615	+	-0.0771406		↑Sen
A0A1D5T9F7	Uncharacterized protein PE=4 SV=1	A0A3B6B2P2	DUF6598 domain-containing protein PE=4 SV=1	-	-	0.0163711	102.43	2.42876	120.465	7.00922	122.18	9.58599	147.295	12.0154	0.233976		0.2697		-0.25437		-0.290094		↑Sen
P21292;M9TE79	Gamma-gliadin PE=3 SV=1	-	-	nutrient reservoir activity	Allergome 3678Tri a 20	0.0171816	1956.01	61.8492	1572.41	84.7152	1221.38	36.1136	1447.41	231.336	-0.314933		0.244965		0.679401	+	0.119504		↑Tol
J7HT09	Alpha-gliadin GN=Gli-CS-1 PE=4 SV=1	-	-	nutrient reservoir activity	-	0.0176949	664.977	50.7199	493.283	6.76031	605.57	15.1554	757.185	96.5003	-0.430891		0.322352		0.135012		-0.618232	+	↑SenD
A0A1D5YSS9	Uncharacterized protein PE=4 SV=1	A0A3B6KBZ9	C2H2-type domain-containing protein PE=4 SV=1	DNA-binding transcription factor activity	-	0.0176974	109.02	16.3401	130.678	7.99752	65	7.94561	82.6175	15.8143	0.261418		0.346008		0.746081		0.661492		↑Tol
A0A1D6CDL9;A0A1D6CDM3;A0A1D6CDM4;A0A1D6S4U0;A0A1D6SCX2;A0A1D6SCX5;W5I774;A0A1D6CDM5;A0A1D6SCW8;A0A1D6S4U3;A0A1D6S4U2;A0A1D6SCW9	Sucrose synthase GN=4340386 (1 of many) PE=3 SV=1	A0A3B6SD29	Sucrose synthase PE=3 SV=1	sucrose synthase activity; sucrose metabolic process	-	0.0181483	312.778	17.2176	270.185	19.4609	209.932	3.4154	268.908	28.5381	-0.211189		0.357185		0.575211	+	0.00683762		↑Tol
M9TGF7	Gamma-gliadin 2 PE=2 SV=1	-	Gamma gliadin-D2 GN=Gli-1 PE=2 SV=1	nutrient reservoir activity	-	0.022198	1856.16	21.3931	1870.04	57.4742	1755.58	21.6639	2115.93	135.807	0.0107422		0.26935	+	0.0803792		-0.178228		↑SenD
P02861	Glutenin_ high molecular weight subunit PC256 (Fragment) PE=2 SV=1	-	-	nutrient reservoir activity	-	0.0233667	986.298	86.7046	1056.32	42.4601	721.652	121.478	1173.82	70.0526	0.0989556		0.701832	+	0.450719		-0.152158		↑D
A0A1D5T267;W5AKY9;A0A1D5T266	Uncharacterized protein PE=4 SV=1	A0A3B5ZP43	Cupin type-1 domain-containing protein PE=3 SV=1	nutrient reservoir activity	-	0.0234769	1632.77	266.203	1301.19	67.1536	1253.78	110.855	1991.39	80.3553	-0.327491		0.667491	+	0.381038		-0.613943	+	↑SenD
W5A6D0;W5AFS8	Uncharacterized protein PE=4 SV=1	A0A3B5Z0D1	Aldo_ket_red domain-containing protein PE=3 SV=1	alditol:NADP+ 1-oxidoreductase activity	-	0.0238195	107.3	3.39387	98.7175	5.38345	106.048	2.05966	90.145	3.45922	-0.120272		-0.234391	+	0.0169395		0.131058		↓SenD
A0A1D5YEH0;A0A1D5YEH1;A0A1D5YEH2	Uncharacterized protein PE=4 SV=1	A0A3B6KNF4	Globulin-2 PE=4 SV=1	oxidoreductase activity; protein targeting to chloroplast	-	0.0244094	1440.36	200.266	1046.06	23.7753	890.712	57.3728	1132.28	90.7685	-0.461472		0.346196		0.693403	+	-0.114265		↑Tol
A0A1D6DA10;A0A1D6DA11;A0A1D6AEX6;A0A1D6DA09	Uncharacterized protein PE=4 SV=1	A0A3B6QFW5	BZIP transcription factor family protein PE=3 SV=1	DNA-binding transcription factor activity; sequence-specific DNA binding	-	0.0252903	293.363	86.9499	529.44	14.609	280.237	38.076	479.74	23.5172	0.851783		0.775603		0.0660345		0.142214		↑D
A0A1D6BW34	Uncharacterized protein PE=4 SV=1	A0A3B6RF68	F-box domain-containing protein PE=4 SV=1	-	-	0.0259955	16.3825	3.76913	25.2025	1.37735	8.415	3.14448	6.83	2.79135	0.621411		-0.301078		0.96112		1.88361	+	↑Tol
A0A1D5Y6H7	Uncharacterized protein PE=4 SV=1	A0A3B6JHQ7	DUF241 domain protein PE=4 SV=1	root development; shoot system development	-	0.0267742	99.3475	57.3734	239.362	17.0149	13.935	3.76981	3.29	0.946599	1.26864		-2.08255		2.83377		6.18497	+	↑Tol
A5A4L4;D6QZM4;D6QZM5;D0EWS4;D6QZM8;P0CZ06;A0A1D6D384	Avenin-like b6 PE=3 SV=1	-	-	nutrient reservoir activity	-	0.0312428	1336.8	44.3375	1646.59	131.009	1049.13	158.16	1481.46	156.589	0.300693		0.497833		0.3496		0.15246		↑D
A0A0C4BKH5;P41378;W5I0B0;A0A1D6AHD7;A0A1D6B1D1;W5GF95	Eukaryotic initiation factor eIF4A PE=2 SV=1	-	-	translation initiation factor activity	-	0.0321121	125.327	30.3811	175.673	1.94508	225.572	12.7412	143.853	15.8507	0.487185		-0.649001		-0.847888	+	0.288298		↑SenC
A0A1D5XSS6;A0A1D5YA63;A0A1D5WZ64;A0A1D5YF62;A0A1D5Z2S2;W5FEE5	Uncharacterized protein PE=3 SV=1	A0A3B6IRG6	Heat shock cognate 70 kDa protein PE=3 SV=1	ATP-dependent protein folding chaperone	-	0.034028	572.695	21.7303	540.435	24.4866	603.283	21.0914	506.535	14.3009	-0.083646		-0.252172	+	-0.0750667		0.0934592		↓SenD
D0PRB4;A0A1D5V021	Peroxiredoxin PE=2 SV=1	-	-	thioredoxin-dependent peroxiredoxin activity	Allergome 6327Tri a 32	0.035113	254.275	4.36665	305.875	9.37026	269.462	11.4404	278.187	15.6969	0.266553	+	0.0459731		-0.0836949		0.136885		↑TolD
A0A1D5Y7X4;A0A1D5Y7X7;W5EPF7	Uncharacterized protein GN=4351211 (1 of many) PE=4 SV=1	A0A3B6JJ37	GTP-binding protein OBGM, mitochondrial PE=3 SV=1	GTPase activity; ribosome biogenesis	-	0.0353984	1232.2	90.8956	1159.91	27.0283	1008.86	15.8765	1155.98	33.8488	-0.0872325		0.196394		0.28852	+	0.00489337		↑Tol
A0A1D5WYS9	Uncharacterized protein PE=4 SV=1	A0A3B6I7A5	Protein kinase domain-containing protein PE=3 SV=1	protein kinase activity	-	0.0359973	53.295	2.16777	60.2025	3.89811	41.315	3.80292	51.1475	5.56656	0.175823		0.307998		0.367334		0.23516		↑D
A0A1D6S4J7;W5FJZ5	Uncharacterized protein PE=4 SV=1	A0A3B6MQ45	F-box domain-containing protein PE=4 SV=1	SCF-dependent proteasomal ubiquitin-dependent protein catabolic process	-	0.0379943	72.45	3.8528	82.6175	4.83039	70.575	1.47287	85.85	4.68979	0.189462		0.282661		0.0378284		-0.0553707		↑D
P04725	Alpha/beta-gliadin A-V PE=2 SV=1	-	-	nutrient reservoir activity	Allergen by similarity	0.0389671	307.232	6.29449	293.67	19.2435	234.2	15.3921	303.14	27.028	-0.0651349		0.372243		0.39159	+	-0.0457883		↑Tol
W5AYH9	Uncharacterized protein PE=4 SV=1	A0A3B6B2Y5	SIS domain-containing protein PE=3 SV=1	carbohydrate derivative metabolic process	-	0.0389933	37.2425	9.10681	54.045	0.634633	53.4175	6.87111	30.135	2.84362	0.537211		-0.825873		-0.520363		0.842721		↑SenC-↑TolD
A0A1D5RUC8;A0A1D5RYL1;A0A1D5T057;A0A1D5UIF8;A0A1D5VL59;A0A1D5WSW4;A0A1D5X4R8;A0A1D5XKA5;A0A1D5XSE4;A0A1D6A2S0;A0A1D6A2S1;A0A1D6D8H8;A0A1D6RWX0;P27807;W5DZU8;W5E0R4;W5E8H6;W5F9T2;W5G4D7;A0A077RU09;A0A096UK77;A0A096UKE9;A0A0C4BIL4;A0A1D5RPL4;A0A1D5SBF7;A0A1D5SC23;A0A1D5SCB1;A0A1D5SPJ0;A0A1D5SSX6;A0A1D5UFV5;A0A1D5VMA6;A0A1D5WNH8;A0A1D5WW31;A0A1D5ZE91;A0A1D5ZE92;A0A1D5ZHC8;A0A1D6AXI7;A0A1D6AYJ7;A0A1D…	Histone H2B PE=3 SV=1	A0A3B5YWA1	Histone H2B PE=3 SV=1	DNA-binding	-	0.0401854	572.685	45.8488	715.24	62.4384	461.765	67.6166	588.79	41.4569	0.320686		0.350594		0.310583		0.280674		↑D
A0A1D5XDB6;A0A1D5XWB2;A0A1D5YL71;A0A1D5YL72;A0A1D5ZBK8;A0A1D6DC03;Q03033;A0A1D5XJ18;A0A1D5XY06;A0A1D5YIS3;A0A1D5YIS4;A0A1D5Z7E2;A0A1D5XDS9;A0A1D5ZWX1;A0A1D5XDT1;A0A1D5Z7E1;A0A1D6AQL4	Elongation factor 1-alpha PE=3 SV=1	-	-	translation elongation factor activity	-	0.0413447	968.69	109.857	857.09	13.07	691.413	55.2049	869.072	25.4783	-0.176589		0.32993		0.486489	+	-0.0200299		↑Tol
A0A1D5XFS1	Uncharacterized protein PE=4 SV=1	A0A3B6IYJ4	LisH domain-containing protein PE=4 SV=1	-	-	0.0419982	175.192	6.53389	186.225	28.3227	273.998	50.5619	247.327	8.7033	0.0881058		-0.14774		-0.645222		-0.409376		↑Sen
A0A096UMQ1;A0A1D5U769	Sucrose synthase GN=4343910 (1 of many) PE=3 SV=1	A0A3B6C2G3	Sucrose synthase PE=3 SV=1	sucrose synthase activity	-	0.0435571	151.267	3.11248	130.39	5.58941	160.025	6.06127	148.467	9.87383	-0.214269		-0.10815		-0.0811952		-0.187314		↑SenC
A0A1D6BDS7	Uncharacterized protein PE=4 SV=1	X2KYP9	Monomeric alpha-amylase inhibitor GN=MAI PE=3 SV=1	alpha-amylase inhibitor activity; serine-type endopeptidase inhibitor activity	-	0.046674	42.0225	2.49603	41.345	2.05919	33.4125	3.11349	34.09	1.73064	-0.0234491		0.0289608		0.330774		0.278364		↑Tol
Q8S4P7;W5FP48;A0A1D5YUG2	Thaumatin-like protein PE=2 SV=1	-	-	defense response	-	0.0472218	84.275	5.29804	91.205	3.92088	75.7575	2.70566	76.355	2.96066	0.114008		0.0113339		0.153716		0.25639		↑Tol
P10846	Alpha-amylase inhibitor WDAI-3 (Fragment) GN=IHA-B1-2 PE=1 SV=1	-	-	alpha-amylase inhibitor activity; serine-type endopeptidase inhibitor activity	-	0.0489399	44.065	6.81005	29.92	1.99839	55.0225	7.13243	50.0475	7.87178	-0.558523		-0.136724		-0.320388		-0.742188		↑SenC
A0A1D6ABM2;A0A1D6B4Q5;A0A1D6B4Q7;W5G5H3;W5GYX5;A0A1D6ABM1;A0A1D6ATH7;A0A1D6ATH8;A0A1D6B4Q6;A0A1D6C9L9	Glyceraldehyde-3-phosphate dehydrogenase GN=4329892 (1 of many) PE=3 SV=1	A0A3B6NQQ5	Glyceraldehyde-3-phosphate dehydrogenase PE=3 SV=1	glucose metabolic process	-	0.049382	151.292	3.295	183.07	9.49027	175.725	12.2675	151.415	7.61286	0.275055		-0.214811		-0.215979		0.273887		↑SenC-↑TolD
